# Supplementary material for: Epigenetic Regulation of Hyaluronan-Associated Genes in the Brain: Identifying Key Regulatory Sites
Source: Epigenomes. 2026 May 1;10(2):28. doi: 10.3390/epigenomes10020028 (PMC13214894; doi:10.3390/epigenomes10020028)
Supplement: Supplementary file 1 [file epigenomes-10-00028-s001.zip]

Archive with 2 entries (2 files):
- supplementary_table_s1.xlsx
- supplementary_table_s2.xlsx
