# Supplementary material for: Epigenetic Regulation of Hyaluronan-Associated Genes in the Brain: Identifying Key Regulatory Sites
Source: Epigenomes. 2026 May 1;10(2):28. doi: 10.3390/epigenomes10020028 (PMC13214894; doi:10.3390/epigenomes10020028)
Supplement: Supplementary file 1 [file epigenomes-10-00028-s001.zip › supplementary_table_s1.xlsx]

## Sheet: SCOPUS SEARCH 1
Criteria
Number	File Name	First Author	Title	Year	Journal	Included	Reason for Exclusion
1	LITREV_1	Ni, Xisen	Hyaluronic acid methacryloyl-based co-delivery system for aflibercept and miR-21-3p antagomir: a dual-therapeutic approach for diabetic retinopathy	2025	Journal of Controlled Relase	No	Biomaterial
2	LIREV_2	S. Nevri	Local Expression of Epigenetic Candidate Biomarkers of Adolescent Idiopathic Scoliosis Progression	2025	International Journal of Molecular Sciences	No	Tissue
3	LITREV_3	A. Khavandegar	Neuroregenerative and neuroprotective effects of bioengineered scaffolds in spinal cord injury: a systematic review of preclinical and early phase clinical studies	2025	International Spinal Cord Society	No	Biomaterial
4	LITREV_4	D. Mrdjen	Spatial proteomics of Alzheimer’s disease-specific human microglial state	2025	Nature Immunology	No	Topic Mismatch
5	LITREV_5	P.G. Limoli	Insulin-Enhanced Biological Visual Rehabilitation in Neuroretinal Degeneration Patients Treated with Mesenchymal Cell-Derived Secretome	2025	Pharmaceutics	No	Topic Mismatch
6	LITREV_6	M.E. El-Haddad	Intra-articular metformin-curcumin cationic PLGA nanoparticles rejuvenate articular structure in MIA induced osteoarthritis model via modulating the crosstalk between miR93, TNFAIP3/TLR/NF-κB and AMPK/ SIRT1 trajectories	2025	International Journal of Biological Macromolecules	No	Biomaterial
7	LITREV_7	M. Xiao	Bioinformatics and system biology approach to discover the common pathogenetic processes between COVID-19 and chronic hepatitis B	2025	PLOSOne	No	Topic Mismatch
8	LITREV_8	S. He	Upregulation of serum miR-4429 discriminates chronic heart failure patients and regulates cardiomyocyte injury via modulating HAPLN1	2025	Minerva Medica	No	Tissue
9	LITREV_9	C. Li	Engineering extracellular vesicles derived from endothelial cells sheared by laminar flow for anti-atherosclerotic therapy through reprogramming macrophage	2025	Biomaterials	No	Tissue
10	LITREV_10	M. Han	Chitosan and hyaluronic acid in colorectal cancer therapy: A review on EMT regulation, metastasis, and overcoming drug resistanc	2025	International Journal of Biological Macromolecules	No	Tissue
11	-	-	Graphical Abstracts	2025	Journal of Drug Delivery Science and Technology	No	graphical abstract
12	LITREV_12	N. Carreras-Gallo	Effects of a natural ingredients-based intervention targeting the hallmarks of aging on epigenetic clocks, physical function, and body composition: a single-arm clinical trial	2025	AGING	No	Topic Mismatch
13	LITREV_13	S. Kausa	Nanomedicine-Mediated Therapies to Target Cancer Stem Cells: An Emerging Technology	2025	Critical Reviews in Therapeutic Drug Carrier Systems	No	Biomaterial
14	LITREV_14	C. Tang	Co-delivery of circCDR1 and temozolomide with hyaluronic acid-chitosan nanoparticles inhibits glioma progression	2025	General Physiology and Biopshysics	No	Biomaterial
15	LITREV_15	M. Sands	Kidney toxicology of a novel compound Lithium Bis (trifluoromethanesulfonyl)imide (LiTFSI, ie. HQ-115) used in energy applications: An epigenetic perspective	2025	Science of the Total Environment	No	Tissue
16	LITREV_16	P.Hao	A core scientific problem in the treatment of central nervous system diseases: newborn neurons	2024	Neural Regeneration Research	No	Tissue
17	LITREV_17	S. Zhao	Increased DNMT1 acetylation leads to global DNA methylation suppression in follicular granulosa cells during reproductive aging in mammals	2024	BMC Genomics	No	Tissue
18	LITREV_18	Y.D Gupta	Mesoporous silica nanotechnology: promising advances in augmenting cancer theranostics	2024	Cancer Nanotechnology	No	Biomaterial
19	LITREV_19	D. Huang	The contribution of silencer variants to human diseases	2024	Genome Biology	No	Topic Mismatch
20	LITREV_20	N. Mamidi	Multifaceted Hydrogel Scaﬀolds: Bridging the Gap betweenBiomedical Needs and Environmental Sustainability	2024	Advanced Healthcare Materials	No	Biomaterial
21	-	-	Graphical Abstracts	2024	Journal of Drug Delivery Science and Technology	No	graphical abstract
22	LITREV_22	C. Di Santo	Brain Ischemic Tolerance Triggered by Preconditioning Involves Modulation of Tumor Necrosis Factor-α-Stimulated Gene 6 (TSG-6) in Mice Subjected to Transient Middle Cerebral Artery Occlusion	2024	Current Issues in Molecular Biology	No	Topic Mismatch
23	LITREV_23	A. Chaves-Filho	The emerging neuroimmune hypothesis of bipolar disorder: An updated overview of neuroimmune and microglial findings	2024	Journal of Neurochemistry	No	Topic Mismatch
24	LITREV_24	Y. Gao	Investigation of the Circular Transcriptome in Alzheimer’s Disease Brain	2024	Journal of Molecular Neuroscience	No	Topic Mismatch
25	LITREV_25	S. Gujar	Tutorial: design, production and testing of oncolytic viruses for cancer immunotherap	2024	Nautre Protocols	No	Topic Mismatch
26	LITREV_26	H. Zhao	A Mesenchymal stem cell Aging Framework, from Mechanisms to Strategies	2024	Stem Cell Reviews and Reports	No	Tissue
27	LITREV_27	M. Seehawer	Loss of Kmt2c or Kmt2d drives brain metastasis via KDM6A-dependent upregulation of MMP3	2024	Nature Cell Biology	No	Topic Mismatch
28	LITREV_28	L.G. Tartaranu	A Synopsis of Biomarkers in Glioblastoma: Past and Present	2024	Current Issues in Molecular Biology	No	Tissue
29	LITREV_29	L.S. Taylor	Top Cited Articles in Molecular Pharmaceutics: Leading Trends in Pharmaceutical Research	2024	Molecular Pharmeceutics	No	Topic Mismatch
30	LITREV_30	G.L., Michaelsen	A Prognostic Methylation‑Driven Two‑Gene Signature in Medulloblastoma	2024	Journal of Molecular Neuroscience	No	Tissue
31	LITREV_31	V.G. Blinova	Many Faces of Regulatory T Cells: Heterogeneity or Plasticity	2024	Cells	No	Topic Mismatch
32	LITREV_32	K.Elkhoury	Advancing Cardiomyocyte Maturation: Current Strategies and Promising Conductive Polymer‐Based Approaches	2024	Advanced Healthcare Materials	No	Biomaterial
33	LITREV_33	S.Neri	Identification of epigenetic biomarkers of adolescent idiopathic scoliosis progression: Workflow to assess local gene expression	2024	International Journal of Molecular Sciences	No	Tissue
34	LITREV_34	Z. Gang	Progress in the generation of spinal cord organoids over the past decade and future perspectives	2024	Neural Regeneration Research	No	Topic Mismatch
35	LITREV_35	K. Ahirwar	Harnessing the potential of nanoengineered siRNAs carriers for target responsive glioma therapy: Recent progress and future opportunities	2024	International Journal of Biological Macromolecules	No	Biomaterial
36	LITREV_36	P. Gil-Cabrerizo	Navigating the landscape of RNA delivery systems in cardiovascular disease therapeutics	2024	Advances Drug Delivery Reviews	No	Biomaterial
37	LITREV_37	b. Hu	Antioxidant Hydrogels: Antioxidant Mechanisms, DesignStrategies, and Applications in the Treatment of OxidativeStress-Related Diseases	2024	Advanced Healthcare Materials	No	Biomaterial
38	LITREV_38	F. Venegas-Solis	A type I interferon regulatory network for human plasmacytoid dendritic cells based on heparin, membrane-bound and soluble BDCA-2	2024	Immunology and Inflammation	No	Topic Mismatch
39	LITREV_39	J. Yin	A Narrative Review of Diabetic Macroangiopathy: From Molecular Mechanism to Therapeutic Approaches	2024	Diabetes Therapy	No	Topic Mismatch
40	LITREV_40	R. Li	Relieving thrombo-inflammation with acid-triggered polymersomes toward ischemic stroke therapy	2024	Nano Today	No	Biomaterial
41	LITREV_41	B. Abdullah Marzoog	Transcription Factors in Brain Regeneration: A Potential Novel Therapeutic Targe	2024	Bentham Science	No	Topic Mismatch
42	LITREV_42	Y. Li	Therapeutic potential of natural coumarins in autoimmune diseases with underlying mechanisms	2024	Frontiers in Immunology	No	Topic Mismatch
43	LITREV_43	Q. Fu	The CircHAS2/RPL23/MMP9 Axis Facilitates Brain Tumor Metastasis	2024	BioIntegration	No	Tissue
44	LITREV_44	S. Berg	Microbes, macrophages, and melanin: a unifying theory of disease as exemplified by cancer	2025	Frontiers in Immunology	No	Tissue
45	LITREV_45	J. Sun	The potential of bacterial anti-phagocytic proteins in suppressing the clearance of extracellular vesicles mediated by host phagocytosis	2024	Frontiers in Immunology	No	Topic Mismatch
46	LITREV_46	B. Orgil	Molecular Pathways and Animal Models of Cardiomyopathies (chapter)	2024	Advances in Experimental biology and medicine	No	Topic Mismatch
47	LITREV_47	S. Koprivec	Extracellular Vesicles in Domestic Animals: Cellular Communication in Health and Disease (chapter)	2024	Advances in Experimental biology and medicine	No	Topic Mismatch
48	LITREV_48	J. Tang	Stimuli-Responsive Delivery Systems for Intervertebral Disc Degeneration	2024	International Journal of Nanomedicine	No	Biomaterial
49	LITREV_49	M. Demicco	Metabolic heterogeneity in cancer	2024	Nature Metabolism	No	Tissue
50	LITREV_50	P. Sharma	Multifunctional nanocomposites modulating the tumor microenvironment for enhanced cancer immunotherapy	2024	Bioactive Materials	No	Biomaterial
51	LITREV_51	H. Kim	Effective protection of photoreceptors using an inflammation_x0002_responsive hydrogel to attenuate outer retinal degeneration	2023	npj regenerative medicien	No	Biomaterial
52	LITREV_52	J. Xie	Bacterial extracellular vesicles: an emerging avenue to tackle diseases	2023	Trends in Microbiology	No	Topic Mismatch
53	LITREV_53	A. Silva	A Review of the Lidocaine in the Perioperative Period	2023	Journal of Personalised Medicine	No	Biomaterial
54	LITREV_54	T. Zhang	Integrated untargeted and targeted proteomics to unveil plasma prognostic markers for patients with acute paraquat poisoning: A pilot study	2023	Food and Chemical Toxicology	No	Topic Mismatch
55	LITREV_55	Y. Shen	Intraocular nano‑microscale drug delivery systems for glaucoma treatment: design strategies and recent progress	2023	Journal of Nanobiotechnology	No	Biomaterial
56	LITREV_56	V. Passos Gibson	Hyaluronan decorated layer-by-layer assembled lipid nanoparticles for miR-181a delivery in glioblastoma treatment	2023	Biomaterials	No	Biomaterial
57	LITREV_57	C. Yang	The Multifunctional Nature of the MicroRNA/AKT3 Regulatory Axis in Human Cancers	2023	Cells	No	Topic Mismatch
58	LITREV_58	J. Ma	Hyaluronan-CD44 Interaction Regulates Mouse Retinal Progenitor Cells Migration, Proliferation and Neuronal Differentiation	2023	Stem Cell Reviews and Reports	No	Topic Mismatch
59	LITREV_59	B. Kwee	Modeling immunity in microphysiological systems	2023	Experimental Biology and Medicine	No	Topic Mismatch
60	LITREV_60	S. Farhana	The fate of adipose tissue and adipose‑derived stem cells in allograft	2023	Cell and Tissue Research	No	Biomaterial
61	LITREV_61	H. Kim	Identification of miRNA expression associated with Alzheimer’s disease and neurodegeneration in rat models with obstructive sleep apnea	2023	Moleclar and Cellular Toxicology	No	Biomaterial
62	LITREV_62	M. Qin	Glaucoma: Novel antifibrotic therapeutics for the trabecular meshwork	2023	European Journal of Pharmacology	No	Biomaterial
63	LITREV_63	D. Wang	Angiogenesis—An Emerging Role in Organ Fibrosis	2023	International Journal of Molecular Sciences	No	Topic Mismatch
64	LITREV_64	S. Xu	Patient-Derived Organoids as a Promising Tool for Multimodal Management of Sarcomas	2023	Cancers	No	Topic Mismatch
65	LITREV_65	W. Si	Nanopore sequencing identifies differentially methylated genes in the central nervous system in experimental autoimmune encephalomyelitis	2023	Journey of Neuroimmunology	Yes
66	LITREV_66	E. Pardhi	Multifunctional targetable liposomal drug delivery system in the management of leukemia: Potential, opportunities, and emerging strategies	2023	Life Sciences	No	Biomaterial
67	LITREV_67	D. Zheng	Advances in extracellular vesicle functionalization strategies for tissue regeneration	2023	Bioactive Materials	No	Biomaterial
68	LITREV_68	R. Qiao	Magnetic iron oxide nanoparticles for brain imaging and drug delivery	2023	Advanced Drug Delivery Reviews	No	Biomaterial
69	LITREV_69	D. Park	Therapeutic Agent-Loaded Fibrous Scaffolds for Biomedical Applications	2023	Pharmaceutics	No	Biomaterial
70	LITREV_70	A. Brichkina	A Quick Guide to CAF Subtypes in Pancreatic Cancer	2023	Cancers	No	Topic Mismatch
71	LITREV_71	M. D. Caverzan	Exploring Monocytes-Macrophages in Immune Microenvironment of Glioblastoma for the Design of Novel Therapeutic Strategies	2023	Brain sciences	No	Topic Mismatch
72	LITREV_72	M. Hashemi	HMGA2 regulation by miRNAs in cancer: Affecting cancer hallmarks and therapy response	2023	Pharmacological resear ch	No	Topic Mismatch
73	LITREV_73		Role of epigenetic abnormalities and intervention in obstructive sleep apnea target organs	2023	Chinese Medical Journal	No	Tissue
74	LITREV_74	C. Yi-Pin Lee	Modulating neuroinflammation through molecular, cellular and biomaterial-based approaches to treat spinal cord injury	2023	Bioengineering and translational medicine	No	Biomaterial
75	LITREV_75	B. Bakshandeh	Recent progress in the manipulation of biochemical and biophysical cues for engineering functional tissues	2023	Bioengineering and translational medicine	No	Biomaterial
76	LITREV_76	H. Herman	Review of the Benefits of Eggshell Content in Body Tissue Structure Repair	2023	Malaysian Journal of Medicine and Health Sciences	No	Biomaterial
77	LITREV_77	A. Rodrigo Albord	An ependymal cell census identifies heterogeneous and ongoing cell maturation in the adult mouse spinal cord that changes dynamically on injury	2023	Developmental Cell	No	Topic Mismatch
78	LITREV_78	Y. Lu	Exosome-Based Carrier for RNA Delivery: Progress and Challenges	2023	Pharmaceutics	No	Biomaterial
79	LITREV_79	E. Karousou	Hyaluronan in the Cancer Cells Microenvironment	2023	Cancers	No	Tissue
80	LITREV_80	F. Guzman-Mejia	Lactoferrin as a Component of Pharmaceutical Preparations: An Experimental Focus	2023	Pharmaceuticals	No	Biomaterial
81	LITREV_81	X . Yin	Advances in the Diagnosis and Treatment of Non-Alcoholic Fatty Liver Disease	2023	International Journal of Molecular Sciences	No	Topic Mismatch
82	LITREV_82	F. Khazei	Exosomes and exosome-loaded scaffolds: Characterization and application in modern regenerative medicine	2023	Tissue and Cell	No	Biomaterial
83	LITREV_83	R R. Renuka	Diverse nanocomposites as a potential dressing for diabetic wound healing	2023	Frontiers in Endocrinology	No	Biomaterial
84	LITREV_84	D. Sun	Advances in epigenetic research of adolescent idiopathic scoliosis and congenital scoliosis	2023	Frontiers in Genetics	No	Tissue
85	LITREV_85	C. Clark	Immersion bioprinting of hyaluronan and collagen bioink-supported 3D patient-derived brain tumor organoids	2023	Biomedical Materials	No	Biomaterial
86	LITREV_86	C. Duran Cristiano	Glaucoma: Biological Mechanism and its Clinical Translation	2023	Current Molecular Medicine	No	Tissue
87	LITREV_87	P. Varshney	The Impacts and Changes Related to the Cancer Drug Resistance Mechanism	2023	Current Drug Metabolism	No	Topic Mismatch
88	LITREV_88	C. Su	Editorial: Targeted cancer therapies, from small molecules to antibodies, volume II	2023	Frontiers in Pharmacology	No	Topic Mismatch
89	LITREV_89	A. Raj	Role of lysosome in healing neurological disorders by nano-bioengineering	2023	Frontiers in Neuroscience	No	Topic Mismatch
90	LITREV_90	N. Ta	Ferroptosis as a promising therapeutic strategy for melanoma	2023	Frontiers in Pharmacology	No	Biomaterial
91	LITREV_91	L. Rodriguez-Rodriguez	Shaping of the alveolar landscape by respiratory infections and long-term consequences for lung immunity	2023	Frontiers in Immunology	No	Topic Mismatch
92	LITREV_92	B. Chen	The recent advancements of ferroptosis in the diagnosis, treatment and prognosis of ovarian cancer	2023	Frontiers in Genetics	No	Topic Mismatch
93	LITREV_93	L. Liu	Targeting tumor-associated macrophage: an adjuvant strategy for lung cancer therapy	2023	Frontiers in Immunology	No	Topic Mismatch
94	LITREV_94	Y. Wang	Multifunctional Nano-Realgar Hydrogel for Enhanced Glioblastoma Synergistic Chemotherapy and Radiotherapy: A New Paradigm of an Old Drug	2023	International Journal of Nanomedicine	No	Biomaterial
95	LITREV_95	S. Mishra	Nanoconstructs for theranostic application in cancer: Challenges and strategies to enhance the delivery	2023	Frontiers in Pharmacology	No	Biomaterial
96	LITREV_96	A. M. Satar	Biomaterial application strategies to enhance stem cell-based therapy for ischemic stroke	2022	World Journal of Stem Cells	No	Biomaterial
97	LITREV_97	C. Salguero-Aranda	Genetic Alterations and Deregulation of Hippo Pathway as a Pathogenetic Mechanism in Bone and Soft Tissue Sarcoma	2022	Cancers	No	Tissue
98	LITREV_98	N. Najafi-Ghalehlou	Plumping up a Cushion of Human Biowaste in Regenerative Medicine: Novel Insights into a State-of-the-Art Reserve Arsenal	2022	Stem Cell Reviews and Reports	No	Topic Mismatch
99	LITREV_99	P. Gebrayel	Microbiota medicine: towards clinical revolution	2022	Journal of Translational Medicine	No	Topic Mismatch
100	LITREV_100	A. B. Moreno-Castano	Early vascular endothelial complications after hematopoietic cell transplantation: Role of the endotheliopathy in biomarkers and target therapies development	2022	Frontiers in Immunology	No	Topic Mismatch
101	LITREV_101	R. Yang	Application and prospects of somatic cell reprogramming technology for spinal cord injury treatment	2022	Frontiers in Cellular Neuroscience	No	Biomaterial
102	LITREV_102	A. K. Mishra	A Comprehensive Review on Liver Targeting: Emphasis on Nanotechnol-ogy-based Molecular Targets and Receptors Mediated Approaches	2022	Current Drug Targets	No	Biomaterial
103	LITREV_103	S. Faisal	The complex interactions between the cellular and non-cellular components of the brain tumor microenvironmental landscape and their therapeutic implications	2022	Froniters in Oncology	No	Tissue
104	LITREV_104	D. Roy	Visceral Adipose Tissue Molecular Networks and Regulatory microRNA in Pediatric Obesity: An In Silico Approach	2022	International Journal of Molecular Sciences	No	Tissue
105	LITREV_105	S. Ballav	PPAR-γ Partial Agonists in Disease-Fate Decision with Special Reference to Cancer	2022	Cells	No	Topic Mismatch
106	LITREV_106	I. Horwacik	The Extracellular Matrix and Neuroblastoma Cell Communication—A Complex Interplay and Its Therapeutic Implications	2022	Cells	No	Tissue
107	LITREV_107	S. Ehsan	Mitochondrial Targeting Peptide-based Nanodelivery for Cancer Treatment	2022	Current Protein and Peptide Science	No	Biomaterial
108	LITREV_108	T.Y. Kim	Gene profiling in dorso-ventral patterning of mouse tongue development	2022	Genes and Genomics	No	Tissue
109	LITREV_109	S. Yang	Pathogenesis and treatment of wound healing in patients with diabetes after tooth extraction	2022	Frontiers in Endocrinology	No	Biomaterial
110	LITREV_110	J. Aljabban	Dissecting novel mechanisms of hepatitis B virus related hepatocellular carcinoma using meta-analysis of public data	2022	World Journal of Gastrointestinal Oncology	No	Topic Mismatch
111	LITREV_111	Z. Qi	Glioblastoma microenvironment and its reprogramming by oncolytic virotherapy	2022	Frontiers in Cellular Neuroscience	No	Topic Mismatch
112	LITREV_112	S. Khair	New insights into the mechanism of alcohol-mediated organ damage via its impact on immunity, metabolism, and repair pathways: A summary of the 2021 Alcohol and Immunology Research Interest Group (AIRIG) meeting	2022	Alcohol	No	Tissue
113	LITREV_113	S. Feng	MiR-373/miR-520s-CD44 Axis Significantly Inhibits the Growth and Invasion of Human Glioblastoma Cells	2022	Archives of Medical Research	No	Tissue
114	LITREV_114	V. Kansara	Graphene quantum dots: A review on the effect of synthesis parameters and theranostic applications	2022	Colloids and Surfaces B	No	Topic Mismatch
115	LITREV_115	G. Deb	Matrix proteoglycans in tumor inflammation and immunity	2022	American Journal of Physiology	No	Tissue
116	LITREV_116	B.H, Lu	Long non-coding RNAs: Modulators of phenotypic transformation in vascular smooth muscle cells	2022	Frontiers in Cardiovascular medicine	No	Tissue
117	LITREV_117	Z. Siddiqui	Cells and material-based strategies for regenerative endodontics	2022	Bioactive Materials	No	Biomaterial
118	LITREV_118	H. Deng	The role of adipose-derived stem cells-derived extracellular vesicles in the treatment of diabetic foot ulcer: Trends and prospects	2022	Frontiers in Endocrinology	No	Topic Mismatch
119	LITREV_119	N. Aluru	Exposure to 3,3′,4,4′,5-Pentachlorobiphenyl (PCB126) Causes Widespread DNA Hypomethylation in Adult Zebrafish Testis	2022	Toxicological Sciences	No	Tissue
120	LITREV_120	M. Glonzalez Fleitas	A novel viewpoint in glaucoma therapeutics: Enriched environment	2022	Neural Regeneration Research	No	Topic Mismatch
121	LITREV_121	K. Marra	Bioactive extracellular vesicles from a subset of endothelial progenitor cells rescue retinal ischemia and neurodegeneration	2022	JCI	No	Topic Mismatch
122	LITREV_122	I. Dennahy	Nanotheranostics for Image-Guided Cancer Treatment	2022	Pharmaceutics	No	Biomaterial
123	LITREV_123	A. Michel	Cellular Heterogeneity of the Heart	2022	Frontiers in Cardiovascular medicine	No	Topic Mismatch
124	LITREV_124	L. Farhoudi	Polymeric nanomicelles of curcumin: Potential applications in cancer	2022	International Journal of Therapeutics	No	Biomaterial
125	LITREV_125	Z. Huang	The Potential Role of Exosomes in the Treatment of Brain Tumors, Recent Updates and Advances	2022	Frontiers in Oncology	No	Topic Mismatch
126	LITREV_126	H. Yuan	Primary culture of germ cells that portray stem cell characteristics and recipient preparation for autologous transplantation in the rhesus monkey	2022	Journal of Cellular and Molecular Mechanism	No	Topic Mismatch
127	LITREV_127	L. Venkataraman	Modeling neurodegenerative diseases with cerebral organoids and other three-dimensional culture systems: focus on Alzheimer’s disease	2022	Stem Cell Reviews and Reports	No	Topic Mismatch
128	LITREV_128	F. Tamas	The Importance of Small Extracellular Vesicles in the Cerebral Metastatic Process	2022	International Journal of Molecular Sciences	No	Topic Mismatch
129	LITREV_129	M. Kiss	2-Acetamido-2-deoxy-D-glucono-1,5-lactone Sulfonylhydrazones: Synthesis and Evaluation as Inhibitors of Human OGA and HexB Enzymes	2022	International Journal of Molecular Sciences	No	Topic Mismatch
130	LITREV_130	M. Haider	Nanomedicine Strategies for Management of Drug Resistance in Lung Cancer	2022	International Journal of Molecular Sciences	No	Biomaterial
131	LITREV_131	m. Mannio	The Beginner’s Guide to O-GlcNAc: From Nutrient Sensitive Pathway Regulation to Its Impact on the Immune System	2022	Frontiers in Immunology	No	Topic Mismatch
132	LITREV_132	M. Li	Application of New Materials in Auditory Disease Treatment	2022	Frontiers in Cellular Neuroscience	No	Biomaterial
133	LITREV_133	M. Gonzalez-Cuesta	Bicyclic Picomolar OGA Inhibitors Enable Chemoproteomic Mapping of Its Endogenous Post-translational Modifications	2022	Journal of the American Chemical Society	No	Topic Mismatch
134	LITREV_134	K. Abouelhassan	Brain Targeting of Citicoline Sodium via Hyaluronic Acid-Decorated Novel Nano-Transbilosomes for Mitigation of Alzheimer’s Disease in a Rat Model: Formulation, Optimization, in vitro and in vivo Assessment	2022	International Journal of Nanomedicine	No	Biomaterial
135	LITREV_135	T. Ma	Biomaterials reinforced MSCs transplantation for spinal cord injury repair	2022	Asian Journal of Pharmaceutical Sciences	No	Biomaterial
136	LITREV_136	H. Sweeney	Abstract Collection : Muscle and Mobility Medicine hosts the University of Florida Institute of Myology and the Wellstone Center	2022	European Journal of Translational Myology	No	Topic Mismatch
137	LITREV_137	M. Yeh	MicroRNA-138 suppresses glioblastoma proliferation through downregulation of CD44	2021	Scientific Reports	No	Tissue
138	LITREV_138	M. Motavaf	Oligodendrocyte Development and Implication in Perinatal White Matter Injury	2021	Frontiers in Cellular Neuroscience	No	Topic Mismatch
139	LITREV_139	M. Roshani	Biomaterials and stem cells as drug/gene-delivery vehicles for Parkinson's treatment: An update	2021	Regenerative Medicine	No	Biomaterial
140	LITREV_140	Y. Zhao	K-RAS acts as a critical regulator of CD44 to promote the invasiveness and stemness of GBM in response to ionizing radiation	2021	International Journal of Molecular Sciences	No	Topic Mismatch
141	LITREV_141	U.F. Bhatti	Assessment of the Cytoprotective Effects of High-Dose Valproic Acid Compared to a Clinically Used Lower Dose	2021	Journal of Surgical Research	No	Topic Mismatch
142	LITREV_142	H.S. Santos	In Situ Gene Therapy	2021	Bentham Science	No	Topic Mismatch
143	LITREV_143	D. L. Kusindarta	Conditioned medium derived from bovine umbilical mesenchymal stem cells as an alternative source of cell-free therapy	2021	Veterinary World	No	Topic Mismatch
144	LITREV_144	A. Baudin	Structural Characterization of the RNA-Binding Protein SERBP1 Reveals Intrinsic Disorder and Atypical RNA Binding Modes	2021	Frontiers in Molecular Bioscience	No	Topic Mismatch
145	LITREV_145	S. Kemble	Critical Role of Synovial Tissue–Resident Macrophage and Fibroblast Subsets in the Persistence of Joint Inflammation	2021	Frontiers in Immunology	No	Tissue
146	LITREV_146	X. Zhang	NEU4 inhibits motility of HCC cells by cleaving sialic acids on CD44	2021	Oncogene	No	Topic Mismatch
147	LITREV_147	V. Karalis	Current Approaches and Future Directions for the Treatment of mTORopathies	2021	Developmental Neuroscience	No	Topic Mismatch
148	LITREV_148	S. Yao	Role of the S100 protein family in liver disease (Review)	2021	International Journal of Molecular Medicine	No	Topic Mismatch
149	LITREV_149	T. Yang	Vascular Normalization: A New Window Opened for Cancer Therapies	2021	Frontiers in Oncology	No	Topic Mismatch
150	LITREV_150	D. Sun	Stem-like cells drive NF1-associated MPNST functional heterogeneity and tumor progression	2021	Cell Stem Cell	No	Biomaterial
151	LITREV_151	B. Nowak	Mesenchymal stem cells in glioblastoma therapy and progression: How one cell does it all	2021	BBA - Reviews on Cancer	No	Topic Mismatch
152	LITREV_152	X. Hu	Dynamic nanoassembly-based drug delivery system (DNDDS): Learning from nature	2021	Advanced Drug Delivery Reviews	No	Biomaterial
153	LITREV_153	s. El-Ashram	Naturally-derived targeted therapy for wound healing: Beyond classical strategies	2021	Pharmacological Research	No	Biomaterial
154	LITREV_154	N. Ahamad	Immunomodulatory nanosystems for treating inflammatory diseases	2021	Biomaterials	No	Biomaterial
155	LITREV_155	V. Mulens-Arias	The Use of Iron Oxide Nanoparticles to Reprogram Macrophage Responses and the Immunological Tumor Microenvironment	2021	Frontiers in Immunology	No	Biomaterial
156	LITREV_156	A. Trzyna	Adipose-derived stem cells secretome and its potential application in “stem cell-free therapy”	2021	Biomolecules	No	Topic Mismatch
157	LITREV_157	C. Dompe	Human granulosa cells—stemness properties, molecular cross-talk and follicular angiogenesis	2021	Cells	No	Topic Mismatch
158	LITREV_158	Z. Tong	Adaptable hydrogel with reversible linkages for regenerative medicine: Dynamic mechanical microenvironment for cells	2021	Bioactive Materials	No	Biomaterial
159	LITREV_159	C. Yao	Revascularization After Traumatic Spinal Cord Injury	2021	Frontiers in Physiology	No	Biomaterial
160	LITREV_160	A. Kulkarni	The acylfulvene alkylating agent, LP-184, retains nanomolar potency in non-small cell lung cancer carrying otherwise therapy-refractory mutations	2021	Oncotarget	No	Topic Mismatch
161	LITREV_161	Y. S. Kim	The adipokine Retnla deficiency increases responsiveness to cardiac repair through adiponectin-rich bone marrow cells	2021	Cell Death and Disease	No	Topic Mismatch
162	LITREV_162	M.Z. Saavedra-Leos	Nanomaterial Complexes Enriched With Natural Compounds Used in Cancer Therapies: A Perspective for Clinical Application	2021	Frontiers in Oncology	No	Biomaterial
163	LITREV_163	C. Cuesta-Mateos	Of Lymph Nodes and CLL Cells: Deciphering the Role of CCR7 in the Pathogenesis of CLL and Understanding Its Potential as Therapeutic Target	2021	Frontiers in Immunology	No	Topic Mismatch
164	LITREV_164	X. Jiang	The Significant Role of the Microfilament System in Tumors	2021	Frontiers in Oncology	No	Topic Mismatch
165	LITREV_165	P. S, Akamine	Age-related increase of let-7 family microRNA in rat retina and vitreous	2021	Experimental Eye Research	Yes
166	LITREV_166	L. T. Frasson	Let-7, lin28 and hmga2 expression in ciliary epithelium and retinal progenitor cells	2021	Investigative Opthalmology and Visual Science	No	Topic Mismatch
167	LITREV_167	N. Mokgautsi	An integrated bioinformatics study of a novel niclosamide derivative, nsc765689, a potential gsk3β/β-catenin /stat3/ cd44 suppressor with anti-glioblastoma properties	2021	International Journal of Molecular Sciences	No	Topic Mismatch
168	LITREV_168	J. Chen	Recent advances in nanomaterials for therapy and diagnosis for atherosclerosis	2021	Advanced Drug Delivery Reviews	No	Biomaterial
169	LITREV_169	K. Turnovcova	Understanding the biological basis of glioblastoma patient-derived spheroids	2021	Anticancer research	No	Topic Mismatch
170	LITREV_170	S. Newsom	The CRISPR-Cas Mechanism for Adaptive Immunity and Alternate Bacterial Functions Fuels Diverse Biotechnologies	2021	Frontiers in Cellular and Infection Microbiology	No	Topic Mismatch
171	LITREV_171	O. Tavassoly	Pharmacological inhibition and knockdown of O-GlcNAcase reduces cellular internalization of α-synuclein preformed fibrils	2021	FEBS Journal p	No	Topic Mismatch
172	LITREV_172	A.A. Scalise	The blood–brain and gut–vascular barriers: from the perspective of claudins	2021	Tissue Barriers	No	Topic Mismatch
173	LITREV_173	X. Kang	An integrative microenvironment approach for laryngeal carcinoma: The role of immune/methylation/autophagy signatures on disease clinical prognosis and single-cell genotypes	2021	Journal of Cancer	No	Tissue
174	LITREV_174	T. Das	Non-coding RNAs and their bioengineering applications for neurological diseases	2021	Bioengineered	No	Biomaterial
175	LITREV_175	S. T. Xiao	Endothelial progenitor cells and coronary artery disease: Current concepts and future research directions	2021	Worl Journal of Clinical Cases	No	Biomaterial
176	LITREV_176	H. Abramson	Immunotherapy of multiple myeloma: Promise and challenges	2021	Immunotargets and therapy	No	Biomaterial
177	LITREV_177	A. Wahab	In silico investigation of the mechanism of action of kojic acid effects via protein-protein interaction network	2021	Tropical Journal of Pharmaceutical Research	No	Topic Mismatch
178	LITREV_178	R. Matorras	Proteomics based drug repositioning applied to improve in vitro fertilization implantation: an artificial intelligence model	2021	Systems biology in reproductive medicine	No	Topic Mismatch
179	LITREV_179	M. Kurakula	Recent advances in lipid-based nanovesicular delivery systems for melanoma therapy	2021	Critical Reviews in Therapeutic Drug Carrier Systems	No	Biomaterial
180	LITREV_180	J. Cai	Signature panel of 11 methylated mrnas and 3 methylated lncrnas for prediction of recurrence-free survival in prostate cancer patients	2021	Pharmacogenomics and Personalised Medicine	No	Tissue
181	LITREV_181	Conference	: The joint conference of the Association of Reproductive & Clinical Scientists, British Fertility Society, and the Society for Reproduction & Fertility	2021	Human Fertility	No	Topic Mismatch
182	LITREV_182	D. Mongan	Development of Proteomic Prediction Models for Transition to Psychotic Disorder in the Clinical High-Risk State and Psychotic Experiences in Adolescence	2021	JAMA psychiatry	No	Topic Mismatch
183	LITREV_183	L. Wang	New agents and regimens for diffuse large B cell lymphoma	2020	Journal of Hematology and Oncology	No	Topic Mismatch
184	LITREV_184	R. P. Araldi	Stem cell-derived exosomes as therapeutic approach for neurodegenerative disorders: From biology to biotechnology	2020	Cells	No	Topic Mismatch
185	LITREV_185	M.J. Boueid	Rho gtpases signaling in zebrafish development and disease	2020	Cells	No	Topic Mismatch
186	LITREV_186	D.W. Kang	Phospholipase D1 inhibition sensitizes glioblastoma to temozolomide and suppresses its tumorigenicity	2020	Journal of Pathology	No	Biomaterial
187	LITREV_187	D. Almeida	Putative antimicrobial peptides of the posterior salivary glands from the cephalopod octopus vulgaris revealed by exploring a composite protein database	2020	Antibiotics	No	Topic Mismatch
188	LITREV_188	A. Bajetto	Cross talk between mesenchymal and glioblastoma stem cells: Communication beyond controversies	2020	Stem Cells Translational Medicine	No	Topic Mismatch
189	LITREV_189	J. Wang	: HAS2-AS1 Acts as a Molecular Sponge for miR-137andPromotes the Invasion and Migration of Glioma Cells by Targeting EZH2	2020	Cell cycle	No	redacted
190	LITREV_190	C. Hiebel	BAG3 Proteomic Signature under Proteostasis Stress	2020	Cells	No	Topic Mismatch
191	LITREV_191	T. Khan	Revisiting Glycogen in Cancer: A Conspicuous and Targetable Enabler of Malignant Transformation	2020	Frontiers in Oncology	No	Topic Mismatch
192	LITREV_192	H. Zou	Polarity and epithelial-mesenchymal transition of retinal pigment epithelial cells in proliferative vitreoretinopathy	2020	PeerJ	No	Topic Mismatch
193	LITREV_193	E. Hessmann	MICROENVIRONMENTAL DETERMINANTS OF PANCREATIC CANCER	2020	Physiological Reviews	No	Topic Mismatch
194	LITREV_194	A. Doctor	Three-Dimensional Cell Culture Systems in Radiopharmaceutical Cancer Research	2020	Cancers	No	Biomaterial
195	LITREV_195	M. Azangou-Khyavy	CRISPR/Cas: From Tumor Gene Editing to T Cell-Based Immunotherapy of Cancer	2020	Frontiers in Immunology	No	Topic Mismatch
196	LITREV_196	H. Sivakumar	Multi-Cell Type Glioblastoma Tumor Spheroids for Evaluating Sub-Population-Specific Drug Response	2020	Frontiers in Bioengineering and Biotechnology	No	Biomaterial
197	LITREV_197	X. Cui	Dissecting the immunosuppressive tumor microenvironments in Glioblastoma-on-a_x0002_Chip for optimized PD-1 immunotherap	2020	eLiFE	No	Topic Mismatch
198	LITREV_198	N. Li	Damage-Associated Molecular Patterns and Their Signaling Pathways in Primary Blast Lung Injury: New Research Progress and Future Directions	2020	International Journal of Molecular Sciences	No	Topic Mismatch
199	LITREV_199	A. L. Wilkinson	The Role of Sinusoidal Endothelial Cells in the Axis of Inflammation and Cancer Within the Liver	2020	Frontiers in Physiology	No	Topic Mismatch
200	LITREV_200	J. Vieira de Castro	Exploiting the Complexities of Glioblastoma Stem Cells: Insights for Cancer Initiation and Therapeutic Targeting	2020	International Journal of Molecular Sciences	No	Topic Mismatch
201	LITREV_201	M. Gerasymchuk	The Role of MicroRNAs in Organismal and Skin Aging	2020	International Journal of Molecular Sciences	No	Tissue
202	LITREV_202	J. Park	O‑GlcNAcylation as a Therapeutic Target for Alzheimer’s Disease	2020	NeuroMolecular Medicine	No	Topic Mismatch
203	LITREV_203	E. Czyrnik	The regulation of HAS3 by miR-10b and miR-29a in neuroendocrine transdifferentiated LNCaP prostate cancer cells	2020	Biochemical and Biophysical Research Communications	No	Tissue
204	LITREV_204	N. Maeda-Smithies	Ectopic expression of the Stabilin2 gene triggered by an intracisternal A particle (IAP) element in DBA/2J strain of mice	2020	Mammalian Genome	No	Topic Mismatch
205	LITREV_205	P. Chen	Gigaxonin glycosylation regulates intermediate filament turnover and may impact giant axonal neuropathy etiology or treatment	2020	JCI insight	No	Topic Mismatch
206	LITREV_206	A. Colapietro	Crocetin Extracted from Saffron Shows Antitumor Effects in Models of Human Glioblastoma	2020	international journal of molecular sciences	No	Topic Mismatch
207	LITREV_207	A.m. Aloizou	The role of MiRNA-21 in gliomas: Hope for a novel therapeutic intervention?	2020	Toxicology reports	No	Topic Mismatch
208	LITREV_208	S. Zhang	Optimizing Stem Cell Therapy after Ischemic Brain Injury	2020	Journal of Science	No	Biomaterial
209	LITREV_209	P. Bielli	Splicing Dysregulation as Oncogenic Driver and Passenger Factor in Brain Tumors	2020	Cells	No	Topic Mismatch
210	LITREV_210	S. Rehman	Nanoparticle Based Gene Therapy Approach: A Pioneering Rebellion in the Management of Psychiatric Disorders	2020	Current Gene Therapy	No	Topic Mismatch
211	LITREV_211	p. Siafaka	Alzheimer’s Disease and its Related Dementia Types: A Review on Their Management Via Nanotechnology Based Therapeutic Strategies	2020	Current Alzheimer Research	No	Biomaterial
212	LITREV_212	Y. Liu	Ferroptosis in Low-Grade Glioma: A New Marker for Diagnosis and Prognosis	2020	Medical Science Monitor	No	Topic Mismatch
213	LITREV_213	C. Dhrisya	Social and Biological Parameters Involved in Suicide Ideation During the COVID-19 Pandemic: A Narrative Review	2020	International Journal of Tryptophan Research	No	Topic Mismatch
214	LITREV_214	S.S. Khandker	Gold nanoparticles; potential nanotheranostic agent in breast cancer: A comprehensive review with systematic search strategy	2020	Current Drug Metabolism	No	Biomaterial
215	LITREV_215	D.D.Z. Pop	Nanostructure-based therapies for liver fibrosis	2020	Journal of Physiology and Pharmacology	No	Biomaterial
216	LITREV_216	X. Wang	Network pharmacological study of Yiyi-Fuzi-Baijiang powder in treating colorectal cancer	2020	Indian Journal of Pharmaceutical science	No	Topic Mismatch
217	LITREV_217	W. He	Drug delivery to macrophages: A review of targeting drugs and drug carriers to macrophages for inflammatory diseases	2020	Advanced Drug Delivery Reviews	No	Biomaterial
218	LITREV_218	S. Canaider	Intracrine endorphinergic systems in modulation of myocardial differentiation	2019	International Journal of Molecular Sciences	No	Biomaterial
219	LITREV_219	M. Girek	Novel tetrahydroacridine derivatives with iodobenzoic moieties induce G0/G1 cell cycle arrest and apoptosis in A549 non-small lung cancer and HT-29 colorectal cancer cells	2019	Molecular and Cellular Biochemistry	No	Topic Mismatch
220	LITREV_220	Q. Luo	Comprehensive analysis of differentially expressed profiles and reconstruction of a competing endogenous RNA network in papillary renal cell carcinoma	2019	Molecular	No	Tissue
221	LITREV_221	G. Bocheva	Neuroendocrine aspects of skin aging	2019	International Journal of Molecular Sciences	No	Topic Mismatch
222	LITREV_222	Li. Wang	MicroRNA-135a-5p promotes neuronal differentiation of pluripotent embryonal carcinoma cells by repressing Sox6/CD44 pathway	2019	Biochemical and Biophysical Research Communications	No	Topic Mismatch
223	LITREV_223	L. V. K. Reddy	Recent approaches for angiogenesis in search of successful tissue engineering and regeneration	2019	Current Stem Cell Research and Therapy	No	Biomaterial
224	LITREV_224	N. Tani	Mass spectrometry analysis and biological characterization of the predatory ant Odontomachus monticola venom and venom sac components	2019	Toxins	No	Topic Mismatch
225	LITREV_225	M . Du	Ultrasound-Targeted Delivery Technology: A Novel Strategy for Tumor- Targeted Therapy	2019	Current Drug Targets	No	Biomaterial
226	LITREV_226	l. Yu	Conserved Disease Modules Extracted From Multilayer Heterogeneous Disease and Gene Networks for Understanding Disease Mechanisms and Predicting Disease Treatments	2019	Frontiers in Genetics	No	Topic Mismatch
227	LITREV_227	B. Kura	Molecular hydrogen: Potential in mitigating oxidative-stress-induced radiation injury	2019	Canadian Journal of Physiology and Pharmacology	No	Topic Mismatch
228	LITREV_228	M. F. B. Nielsen	Typing of pancreatic cancer-associated fibroblasts identifies different subpopulations	2018	World Journal of Gastroenterology	No	Topic Mismatch
229	LITREV_229	C. Shu	Prognostic and microRNA profile analysis for CD44 positive expression pediatric posterior fossa ependymoma	2018	Clinical and Translational Oncology	No	Topic Mismatch
230	LITREV_230	P. D. Trong	Identification of a prognostic hypoxia-associated gene set in IDH-mutant glioma	2018	International Journal of Molecular Sciences	No	Topic Mismatch
231	LITREV_231	R. Youngblood	It's All in the Delivery: Designing Hydrogels for Cell and Non-viral Gene Therapies	2018	Molecular Therapy	No	Biomaterial
232	LITREV_232	F. Wiannay	Bridging the Gap between Mechanics and Genetics in Cortical Folding: ECM as a Major Driving Force	2018	Neuron	No	Topic Mismatch
233	LITREV_233	V. P. Ferrer	Glioma infiltration and extracellular matrix: key players and modulators	2018	GLIA	No	Topic Mismatch
234	LITREV_234	P. Daniel	Intratumor MAPK and PI3K signaling pathway heterogeneity in glioblastoma tissue correlates with CREB signaling and distinct target gene signatures	2018	Experimental and Molecular Pathology	No	Topic Mismatch
235	LITREV_235	G. Bikboca	Diabetic corneal neuropathy: Clinical perspectives	2018	Clinical Opthalmology	No	Biomaterial
236	LITREV_236	J. Wang	NRP-2 in tumor lymphangiogenesis and lymphatic metastasis	2018	Cancer Letters	No	Topic Mismatch
237	LITREV_237	E. Pizzo	Cryptic antimicrobial peptides: Identification methods and current knowledge of their immunomodulatory properties	2018	Current Pharmaceutical Design	No	Topic Mismatch
238	LITREV_238	X. Yu	Long intergenic non-protein-coding RNA 1567 (LINC01567) acts as a "sponge" against microRNA-93 in regulating the proliferation and tumorigenesis of human colon cancer stem cells	2017	BMC Cancer	No	Topic Mismatch
239	LITREV_239	J. Chen	MiR-34-a acts as a suppressor in neuroblastoma progression by targeting CD44	2017	Journal of the Pakistan Medical Association	No	Topic Mismatch
240	LITREV_240	Y. Anasiz	A New Chapter for Mesenchymal Stem Cells: Decellularized Extracellular Matrices	2017	Stem Cell Reviews and Reports	No	Topic Mismatch
241	LITREV_241	S. Tabasum	Glycoproteins functionalized natural and synthetic polymers for prospective biomedical applications: A review	2017	International Journal of Biological Macromolecules	No	Biomaterial
242	LITREV_242	L. Stevens	Extracellular matrix receptor expression in subtypes of lung adenocarcinoma potentiates outgrowth of micrometastases	2017	Cancer Research	No	Topic Mismatch
243	LITREV_243	G. Jin	Three dimensional cell culture of human neural stem cells using polysaccharide-based hydrogels and subsequent bioanalyses	2017	NeuroMethods	No	Topic Mismatch
244	LITREV_244	C. De Luca	Matrix Metalloproteinases, Neural Extracellular Matrix, and Central Nervous System Pathology	2017	Progress in Molecular Biology and Translational Science,	No	Topic Mismatch
245	LITREV_245	S. Collum	Pulmonary Hypertension Associated with Idiopathic Pulmonary Fibrosis: Current and Future Perspectives	2017	Canadian Respiratory Journal	No	Topic Mismatch
246	LITREV_246	R. Todeschini	Data analysis in chemistry and bio-medical sciences	2016	International Journal of Molecular Sciences	No	Topic Mismatch
247	LITREV_247	S. Jadhav	Microdialysis of Large Molecules	2016	Journal of Pharmaceutical Sciences	No	Topic Mismatch
248	LITREV_248	J. Podolak-Popinigis	The methylome and transcriptome of fetal skin: Implications for scarless healing	2016	Epigenomics	No	Tissue
249	LITREV_249	A. Cadete	Targeting cancer with hyaluronic acid-based nanocarriers: recent advances andtranslational perspectives	2016	Nanomedicine	No	Biomaterial
250	LITREV_250	C. De Luca	Looking Inside the Matrix: Perineuronal Nets in Plasticity, Maladaptive Plasticity and Neurological Disorders	2016	Neurochemical Research	No	Topic Mismatch
251	LITREV_251	I. Endreffy	Acid glycosaminoglycan (aGAG) excretion is increased in children with autism spectrum disorder, and it can be controlled by diet	2016	Metabolic Brain Disease	No	Topic Mismatch
252	LITREV_252	R. Montgomery	Paradoxical changes in innate immunity in aging: Recent progress and new directions	2015	Journal of Leukocyte Biology	No	Topic Mismatch
253	LITREV_253	Koelzer, V.H	Expression of the hyaluronan-mediated motility receptor RHAMM in tumor budding cells identifies aggressive colorectal cancers	2015	Human Pathology	No	Topic Mismatch
254	LITREV_254	Weerakoon, K.G.A.D.	Advances in the diagnosis of human schistosomiasis	2015	Clinical Microbiology Reviews	No	Topic Mismatch
255	LITREV_255	Ashizawa, A.T.	Liposomal delivery of nucleic acid-based anticancer therapeutics: BP-100-1.01	2015	Expert opinion on drug Delivery	No	Biomaterial
256	LITREV_256	Di Stasi, l.c.	Products for the treatment of inflammatory bowel disease: A patent review (2013-2014)	2015	Expert opinion on therapeutic patents	No	Biomaterial
257	LITREV_257	Mareze, D.	Brain metastasis is predetermined in early stages of cutaneous melanoma by CD44v6 expression through epigenetic regulation of the spliceosome	2015	Pigment cell and melanoma research	No	Topic Mismatch
258	LITREV_258	Brikun, I.,	A panel of DNA methylation markers reveals extensive methylation in histologically benign prostate biopsy cores from cancer patients	2014	Biomarker Research	No	Tissue
259	LITREV_259	Yuzwa, S.A.,	O-GlcNAc and neurodegeneration: Biochemical mechanisms and potential roles in Alzheimer's disease and beyond	2014	Chemical Society Reviews	No	Topic Mismatch
260	LITREV_260	Nita, M.	Age-related macular degeneration in the aspect of chronic low-grade inflammation (pathophysiological parainflammation)	2014	Mediators of inflammation	No	Topic Mismatch
261	LITREV_261	Zang, S.	Curcumin: A promising agent targeting cancer stem cells	2014	Anticancer agents in medicinal chemistry	No	Topic Mismatch
262	LITREV_262	hart, G. W.,	Three decades of research on O-GlcNAcylation - A major nutrient sensor that regulates signaling, transcription and cellular metabolism	2014	Frontiers in Endocrinology	No	Topic Mismatch
263	LITREV_263	Sriraman, S.K.	Barriers to drug delivery in solid tumors	2014	Tissue Barriers	No	Topic Mismatch
264	LITREV_264	Smith, M.H	Stem cell marker literatures	2013	Stem Cell	No	Topic Mismatch
265	LITREV_265	Zhang, Y.	Progress in microRNA delivery	2013	Journal of Controlled Relase	No	Biomaterial
266	LITREV_266	Yang, H.	Integrated analysis of miRNA and mRNA reveals that acrolein modulates GPI anchor biosynthesis in human primary endothelial cells	2013	BioChip Journal	No	Tissue
267	LITREV_267	Dutta, R.	Gene expression changes underlying cortical pathology: Clues to understanding neurological disability in multiple sclerosis	2013	Multiple Sclerosis journal	No	Topic Mismatch
268	LITREV_268	Dunsch. A. K.	Dynein light chain 1 and a spindle-associated adaptor promote dynein asymmetry and spindle orientation	2012	Journal of Cell biology	No	Topic Mismatch
269	LITREV_269	Fleiss, B.	Tertiary mechanisms of brain damage: A new hope for treatment of cerebral palsy?	2012	Lancet Neurology	No	Topic Mismatch
270	LITREV_270	Park, D.	Hyaluronic acid promotes angiogenesis by inducing RHAMM-TGFβ receptor interaction via CD44-PKCδ	2012	Molecules and Cells	No	Topic Mismatch
271	LITREV_271	Gasmili, L.	Proteoglycans in stem cells	2012	Biotechnology and Applied Biochemistry	No	Topic Mismatch
272	LITREV_272	Hanafy, K.A	Regulation of remyelination in multiple sclerosis	2011	FEBS Letters	No	Topic Mismatch
273	LITREV_273	Oliver, K.R.,	Mobile DNA and the TE-Thrust hypothesis: Supporting evidence from the primates	2011	Mobile DNA	No	Topic Mismatch
274	LITREV_274	Guan, H.	CD44 reciprocally regulates the differentiation of encephalitogenic Th1/Th17 and Th2/regulatory T cells through epigenetic modulation involving DNA methylation of cytokine gene promoters, thereby controlling the development of experimental autoimmune encephalomyelitis	2011	Journal of Immunology	No	Topic Mismatch
275	LITREV_275	Kwack, H.	Downregulation of Spry2 by miR-21 triggers malignancy in human gliomas	2011	Oncogene	No	Topic Mismatch
276	LITREV_276	Tang, C.	Hydration-sensitive gene expression in brain	2011	Cellular physiology and biochemistry	No	Topic Mismatch
277	LITREV_277	Kidd, M.	Small intestinal neuroendocrine cell pathobiology: 'Carcinoid' tumors	2011	Current Opinion in Oncology	No	Topic Mismatch
278	LITREV_278	Wang, H.	Screening of proteins binding to mouse cytomegalovirus M122 protein from mouse brain cDNA library by yeast two-hybrid system	2010	Chinese Jounral of Microbiology and Immunology	No	Topic Mismatch
279	LITREV_279	Okun, E.	TLR2 activation inhibits embryonic neural progenitor cell proliferation	2010	Journal of neurochemistryy	No	Topic Mismatch
280	LITREV_280	Mimeault M.	Novel therapies against aggressive and recurrent epithelial cancers by molecular targeting tumor- and metastasis-initiating cells and their progenies	2010	Anticancer agents in medicinal chemistry	No	Topic Mismatch
281	LITREV_281	Misbah,S.	Subcutaneous immunoglobulin: Opportunities and outlook	2009	Clinical and experimental immunology	No	Biomaterial
282	LITREV_282	Rawn, S.M.	The evolution, regulation, and function of placenta-specific genes	2008	Annual Review of Cell and Developmental Biology	No	Tissue
283	LITREV_283	Nave, K. -A.	Neuroscience: An ageing view of myelin repair	2008	Nature	No	Topic Mismatch
284	LITREV_284	Ilinskaya, O.N.	Why ribonucleases induce tumor cell death	2005	Molecular Biology	No	Biomaterial
285	LITREV_285	Enegd, B.	Overexpression of hyaluronan synthase-2 reduces the tumorigenic potential of glioma cells lacking hyaluronidase activity	2002	Neurosurgery	No	Topic Mismatch
286	LITREV_286	Tedeschi, G.G	Basic polyaminoacid-glycosaminoglycan interaction as a possible primary cause of brain degenerative disease	1986	IRCS Medical Science	No	Topic Mismatch
287	LITREV_287	Huo J.	Small extracellular vesicles derived from hair follicle neural crest stem cells enhance perineurial cell proliferation and migration via the TGF-β/SMAD/HAS2 pathway	2026	Neural Regeneration Research	No	Topic Mismatch

## Sheet: SCOPUS SEARCH 2
Number	Title	First Author	Year	Journal	Included	Reason for Exclusion	Duplicate
1	Deciphering Pseudoendocrine Sarcoma: A Clinicopathological, Molecular, and Epigenetic Study Suggesting Biological Links With Solid Pseudopapillary Neoplasm of the Pancreas	Fernández-Pérez J	2025	Modern Pathology	N	Tissue	N
2	Primary spinal cord astroblastoma: a case report and systematic review of the literature detailing management and understanding histopathological, epigenetic, and molecular analysis	Li, A.Y	2025	Journal of Neurosurgery Pasedeatrics	N	Tissue	N
3	Sclerosing epithelioid fibrosarcoma: a new mesenchymal non-meningothelial tumor involving the central nervous system?	Wolf, T	2025	Virchows Archiv	N	Topic Mismatch	N
4	Effects of a natural ingredients-based intervention targeting the hallmarks of aging on epigenetic clocks, physical function, and body composition: a single-arm clinical trial	Carreas-Gallo, N.	2025	Aging	N	Topic Mismatch	Y
5	Neuroepithelial tumor with PATZ1 fusion – case report and focus on an ill-defined entity | Tumeur neuroépithéliale avec fusion PATZ1 – à propos d'un cas et mise au point sur une entité mal définie	Fontaine, A.	2025	Annales De Pathologie	N	Topic Mismatch	N
6	Connective tissue diseases: development predictors, multimorbidity variants, physical treatment methods. (Literature review)	Ponomarenko, I.G. ,	2025	Problems of Balneology, Physiotherapy and Therapeutic Physical Culture	N	Topic Mismatch	N
7	A multi-omics study of brain tissue transcription and DNA methylation revealing the genetic pathogenesis of ADHD	Wang. J	2024	Breifings in Bioinformatics	Y		N
8	Superficial Neurocristic EWSR1::FLI1 Fusion Tumor: A Distinctive, Clinically Indolent, S100 Protein/SOX10-Positive Neoplasm	Folpe, A.L.,	2024	Modern Pathology	N	Topic Mismatch	N
9	Effective protection of photoreceptors using an inflammation-responsive hydrogel to attenuate outer retinal degeneration	Kim, H.	2023	NPJ regenerative medicine	N	Biomaterial	Y
10	Hyaluronan decorated layer-by-layer assembled lipid nanoparticles for miR-181a delivery in glioblastoma treatment	Passos Gibson	2023	Biomaterials	N	Biomaterial	Y
11	Hyaluronan-CD44 Interaction Regulates Mouse Retinal Progenitor Cells Migration, Proliferation and Neuronal Differentiation	Ma, J. ,	2023	Stem Cell Reviews and Reports	N	Topic Mismatch	Y
12	Identification of miRNA expression associated with Alzheimer’s disease and neurodegeneration in rat models with obstructive sleep apnea	Kim, H.	2023	Molecular and Cellular Toxicology	N	Tissue	Y
13	Review of the Benefits of Eggshell Content in Body Tissue Structure Repair	Herman, H.,	2023	Malaysian Journal of Medicine and Health Sciences	N	Topic Mismatch	Y
14	The spectrum of morphological findings in pediatric central nervous system MN1-fusion-positive neuroepithelial tumors	Lubieniecki, F. ,	2023	Child S Nervous System	N	Topic Mismatch	N
15	ZFTA::RELA fusion in a distinct liposarcoma morphologically overlapping with chondroid lipoma	Sumida, S.	2023	Genes Chromosomes and CANCER	N	Topic Mismatch	N
16	Immersion bioprinting of hyaluronan and collagen bioink-supported 3D patient-derived brain tumor organoids	Clark, C.	2023	Biomedical Materials Bristol	N	Biomaterial	Y
17	PTSD, major depression, and advanced transcriptomic age in brain tissue	Zhao, X.	2022	Depression and Anxiety	N	Topic Mismatch	N
18	Bioactive extracellular vesicles from a subset of endothelial progenitor cells rescue retinal ischemia and neurodegeneration	Marra K.V.	2022	JCI Insight	N	Topic Mismatch	Y
19	Brain Targeting of Citicoline Sodium via Hyaluronic Acid-Decorated Novel Nano-Transbilosomes for Mitigation of Alzheimer’s Disease in a Rat Model: Formulation, Optimization, in vitro and in vivo Assessment	Abouelhassan, K.M.	2022	International Journal of Nanomedicien	N	Biomaterial	Y
20	Structural Characterization of the RNA-Binding Protein SERBP1 Reveals Intrinsic Disorder and Atypical RNA Binding Modes	Baudin, A.	2021	Frontiers in Molecular Biosciences	N	Topic Mismatch	Y
21	Age-related increase of let-7 family microRNA in rat retina and vitreous	Akamine 2021	2021	Experimental Eye research	Y	*identified in search 1	Y
22	The blood–brain and gut–vascular barriers: from the perspective of claudins	Scalise, A.A.	2021	Tissue Barriers	N	Topic Mismatch	Y
23	Multi-Cell Type Glioblastoma Tumor Spheroids for Evaluating Sub-Population-Specific Drug Response	Sivakumar, H. ,	2020	Frontiers in Bioengineering and biotechnology	N	Topic Mismatch	Y
24	Multimodal molecular analysis of astroblastoma enables reclassification of most cases into more specific molecular entities	Woof, M.D.	2018	Brain Pathology	N	Tissue	N
25	Matrix Metalloproteinases, Neural Extracellular Matrix, and Central Nervous System Pathology	De Luca, C.	2017	Progress in Molecular Biology and Translational Science	N	Topic Mismatch	Y
26	The methylome and transcriptome of fetal skin: Implications for scarless healing	Podolak-Popinigis, J.	2016	Epigenomics	N	Tissue	Y
27	Looking Inside the Matrix: Perineuronal Nets in Plasticity, Maladaptive Plasticity and Neurological Disorders	De Luca, C.	2016	Neurochemical Research	N	Topic Mismatch	Y
28	Brain metastasis is predetermined in early stages of cutaneous melanoma by CD44v6 expression through epigenetic regulation of the spliceosome	Marzese, D.M.	2015	Pigment Cell and Melanoma Research	N	Topic Mismatch	Y
29	Age-related macular degeneration in the aspect of chronic low-grade inflammation (pathophysiological parainflammation)	Nita, M.	2014	Mediators of Inflammation	N	Topic Mismatch	Y
30	Profiling of mRNAs/microRNAs and identification of microRNA targets among human mesenchymal stem cells derived from different adipose tissues	Li, S.S.	2011	Microrna Expression Detection and Therapeuic Strategies	N	Tissue	N
31	CD44 reciprocally regulates the differentiation of encephalitogenic Th1/Th17 and Th2/regulatory T cells through epigenetic modulation involving DNA methylation of cytokine gene promoters, thereby controlling the development of experimental autoimmune encephalomyelitis	Guan, H.	2011	Journal of Immunology	N	Topic Mismatch	Y
32	Hydration-sensitive gene expression in brain	Tang, C.	2011	Cellular Physiology and Biochemitry	N	Topic Mismatch	Y
33	Screening of proteins binding to mouse cytomegalovirus M122 protein from mouse brain cDNA library by yeast two-hybrid system	Wang, H.	2010	Chinese journal of Microbiology and immunology	N	Topic Mismatch	Y
34	TLR2 activation inhibits embryonic neural progenitor cell proliferation	Okun, E.	2010	Journal of Neurochemistry	N	Topic Mismatch	Y
35	Altered distributions of nucleocytoplasmic transport-related proteins in the spinal cord of a mouse model of amyotrophic lateral sclerosis	Zhang, J.	2006	Acta Neuropathologica	N	Topic Mismatch	N
36	Cortical granules of the sea urchin translocate early in oocyte maturation	Berk, L.K.	1997	Development	N	Topic Mismatch	N
37	Basic polyaminoacid-glycosaminoglycan interaction as a possible primary cause of brain degenerative disease	Tedeschi, G.G.,	1986	IRCS Medical Science	N	Topic Mismatch	Y

## Sheet: WEB OF SCI SEARCH 1
Number	Present in prev search?	First Author	Title	Year	Journal	Included	Reason for Exclusion	NOTES
1	Yes	Kim, H.	Effective protection of photoreceptors using an inflammation-responsive hydrogel to attenuate outer retinal degeneration	2023	NPJ Regenerative medicine	No	Biomaterial
2	Yes	Gibson, VP.	Hyaluronan decorated layer-by-layer assembled lipid nanoparticles for miR-181a delivery in glioblastoma treatment	2023	Biomaterials	No	Biomaterial
3	Yes	Ma, J.	Hyaluronan-CD44 Interaction Regulates Mouse Retinal Progenitor Cells Migration, Proliferation and Neuronal Differentiation	2023	Stem Cell Reviews and Reports	No	Topic Mismatch
4	Yes	Clark, CC.	Immersion bioprinting of hyaluronan and collagen bioink-supported 3D patient-derived brain tumor organoids	2023	Biomedial Materials	No	Biomaterial
5	Yes	Kim, H.	Identification of miRNA expression associated with Alzheimer's disease and neurodegeneration in rat models with obstructive sleep apnea	2023	Molecular and Cellular Toxicology	No	Tissue
6	Yes	Marra, KV.	Bioactive extracellular vesicles from a subset of endothelial progenitor cells rescue retinal ischemia and neurodegeneration	2022	JCI Insight	No	Topic Mismatch
7	No	Smyth, LCD.	Neutrophil-vascular interactions drive myeloperoxidase accumulation in the brain in Alzheimer's disease	2022	ACTA Neuropathologica Communications	No	Topic Mismatch	No mention of EPI ctrl of HA gene
8	Yes	AboulElhassan, KM	Brain Targeting of Citicoline Sodium via Hyaluronic Acid-Decorated Novel Nano-Transbilosomes for Mitigation of Alzheimer's Disease in a Rat Model: Formulation, Optimization, in vitro and in vivo Assessment	2022	International Journal of Nanomedicine	No	Biomaterial
9	No	Mahmoud, M.	Matrix Stiffness Affects Glycocalyx Expression in Cultured Endothelial Cells	2021	Frontiers in Cell and Developmental Biology	No	Topic Mismatch
10	Yes	Baudin, A.	Structural Characterization of the RNA-Binding Protein SERBP1 Reveals Intrinsic Disorder and Atypical RNA Binding Modes	2021	Frontiers in Molecular Biosciences	No	Topic Mismatch
11	No	Liang, Y.	Adipose/Connective Tissue From Thyroid-Associated Ophthalmopathy Uncovers Interdependence Between Methylation and Disease Pathogenesis: A Genome-Wide Methylation Analysis	2021	Frontiers in Cell and Developmental Biology	No	Tissue	Orbital adipose/ connective tissue
12	Yes	Akamine, PS.	Age-related increase of let-7 family microRNA in rat retina and vitreous	2021	Experimental Eye Research	Yes
13	No	Zhang, Q.	Environmentally-induced mdig contributes to the severity of COVID-19 through fostering expression of SARS-CoV-2 receptor NRPs and glycan metabolism	2021	Theranostics	No	Tissue	ChIPSEQ in bronchial epithelial cells
14	Yes	Sivakumar, H.	Multi-Cell Type Glioblastoma Tumor Spheroids for Evaluating Sub-Population-Specific Drug Response	2020	Frontiers in Bioengineering and Biotechnology	No	Topic Mismatch
15	No	Soundararajan	Hyaluronidase Coated Molecular Envelope Technology Nanoparticles Enhance Drug Absorption via the Subcutaneous Route	2020	Molecular Pharmaceutics	No	Biomaterial	Nanoparticles
16	No	Lau, BYB.	Lateralized Expression of Cortical Perineuronal Nets during Maternal Experience is Dependent on MECP2	2020	ENEURO	No	Topic Mismatch	No histone/miRNA/meth investigation
17	No	Byskov, K.	Cellular effects of factor VII activating protease (FSAP)	2020	Thrombosis Research	No	Topic Mismatch	No epigenetic investigation
18	No	Samaridou, E.	Nose-to-brain delivery of enveloped RNA - cell permeating peptide nanocomplexes for the treatment of neurodegenerative diseases	2020	Biomaterials	No	Biomaterial	Delivery of rna to brain
19	No	Foote, AG.	Tissue specific human fibroblast differential expression based on RNAsequencing analysis	2019	BMC Genomics	No	Topic Mismatch	No epigenetic investigation
20	No	Pan, B.	MicroRNA-574 suppresses oocyte maturation via targeting hyaluronan synthase 2 in porcine cumulus cells	2018	American Journal of Physiology-Cell Physiology	No	Tissue	porcine cumulus cells
21	No	Rape, A.	Engineering Advanced Models of the Glioblastoma Microenvironment Using Biomaterials	2017	Extracellular Matrix in Tumour Biology	No	Topic Mismatch	No epigenetic investigation
22	No	Teoh, SL.	The Emerging Role of the Hippo Pathway in Lung Cancers: Clinical Implications	2017	Current Drug Targets	No	Topic Mismatch	No epigenetic investigation
23	Yes	De Luca, C	Matrix Metalloproteinases, Neural Extracellular Matrix, and Central Nervous System Pathology	2017	Matrix Metalloproteinases and tissue remodelling in health and disease: target tissues and tehrapy	No	Topic Mismatch
24	Yes	Podolak-Popinihis, J.	The methylome and transcriptome of fetal skin: implications for scarless healing	2017	Epigenomics	No	Tissue
25	Yes	De Luca, C	Looking Inside the Matrix: Perineuronal Nets in Plasticity, Maladaptive Plasticity and Neurological Disorders	2016	Neurochemical Research	No	Topic Mismatch
26	No	Ventura, C.	The use of physical energy for tissue healing	2015	European Heart Journal	No	Topic Mismatch	No epigenetic investigation
27	No	Cassidy, MR	Combined intraoperative administration of a histone deacetylase inhibitor and a neurokinin-1 receptor antagonist synergistically reduces intra-abdominal adhesion formation in a rat model	2015	Surgery	No	Topic Mismatch	No epigenetic investigation
28	No	Harma, A.	Effects of Intraperitoneally Administered Folic Acid on the Healing of Repaired Tibial Nerves in Rats	2015	Journal of Reconstructive Microsurgery	No	Topic Mismatch	No epigenetic investigation
29	Yes	Marzese, DM	Brain metastasis is predetermined in early stages of cutaneous melanoma by CD44v6 expression through epigenetic regulation of the spliceosome	2015	Pigment Cell & Melanoma Research	No	Topic Mismatch
30	No	Cohen, JE	A Bioengineered Hydrogel System Enables Targeted and Sustained Intramyocardial Delivery of Neuregulin, Activating the Cardiomyocyte Cell Cycle and Enhancing Ventricular Function in a Murine Model of Ischemic Cardiomyopathy	2014	Circulation Heart Failure	No	Biomaterial	HA used as biomaterial
31	Yes	Nita, M.	Age-Related Macular Degeneration in the Aspect of Chronic Low-Grade Inflammation (Pathophysiological ParaInflammation)	2014	Mediators of Inflammation	No	Topic Mismatch
32	No	Ventura, C	Cardiac Regenerative Medicine Without Stem Cell Transplantation	2012	Stem Cells and Cancer Cells: Therapeutic Applications in Disease and Injury	No	Topic Mismatch	No mention of HA in Mb
33	Yes	Guan, HB.	CD44 Reciprocally Regulates the Differentiation of Encephalitogenic Th1/Th17 and Th2/Regulatory T Cells through Epigenetic Modulation Involving DNA Methylation of Cytokine Gene Promoters, Thereby Controlling the Development of Experimental Autoimmune Encephalomyelitis	2011	Journal of Immunology	No	Topic Mismatch
34	Yes	Tang, C	Hydration-sensitive Gene Expression in Brain	2011	Cellular Physiology and Biochemistry	No	Topic Mismatch
35	Yes	Okun, E.	TLR2 activation inhibits embryonic neural progenitor cell proliferation	2010	Journal of Neuroschemistry	No	Topic Mismatch
36	No	Hyman, R.	Lack of a consistent relationship between demethylation of the CD44 promoter and CD44 expression	2002	Immunogenetics	No	Topic Mismatch	Hyaluronan receptor, not HA genes
37	No	Cohn, ZA	REGULATION OF PINOCYTOSIS IN MOUSE MACROPHAGES .2. FACTORS INDUCING VESICLE FORMATION	1967	Journal of Experimental Medicine	No	Topic Mismatch	No epigenetic investigation

## Sheet: WEB OF SCI SEARCH 2
Number	Duplicate?	First Author	Title	Year	Journal	Included	Reason for Exclusion	NOTES
1	Y	Li, AY	Primary spinal cord astroblastoma: a case report and systematic review of the literature detailing management and understanding histopathological, epigenetic, and molecular analysis	2025	Journal of Neurosurgery Pediatrics	N	Tissue
2	Y	Fernandez-Perez, J.	Deciphering Pseudoendocrine Sarcoma: A Clinicopathological, Molecular, and Epigenetic Study Suggesting Biological Links With Solid Pseudopapillary Neoplasm of the Pancreas	2025	Modern Pathology	N	Tisuse
3	N	Han, Y.	miRNA-125a regulates porcine oocyte maturation in vitro by targeting ADAR	2025	Theriogenology	N	Tissue	oocyte
4	Y	Fontaine, A.	Neuroepithelial tumor with PATZ1 fusion-case report and focus on an ill-defined entity	2025	Annales de pathologie	N	Topic Mismatch
5	Y	Wang, JK.	A multi-omics study of brain tissue transcription and DNA methylation revealing the genetic pathogenesis of ADHD	2024	Briefings in Bioinformatics	Y
6	Y	Folpe, AL.	Superficial Neurocristic EWSR1::FLI1 Fusion Tumor: A Distinctive, Clinically Indolent, S100 Protein/SOX10-Positive Neoplasm	2024	Modern Pathology	N	Topic Mismatch
7	Y	Wolf, T.	Sclerosing epithelioid fibrosarcoma: a new mesenchymal non-meningothelial tumor involving the central nervous system?	2025	Virchows Archive	N	Topic Mismatch
8	Y	Kim, H.	Effective protection of photoreceptors using an inflammation-responsive hydrogel to attenuate outer retinal degeneration	2023	NPJ Regenerative Medicine	N	Biomaterial
9	Y	Gibson, VP	Hyaluronan decorated layer-by-layer assembled lipid nanoparticles for miR-181a delivery in glioblastoma treatment	2023	Biomaterials	N	Biomaterial
10	Y	Ma, J.	Hyaluronan-CD44 Interaction Regulates Mouse Retinal Progenitor Cells Migration, Proliferation and Neuronal Differentiation	2023	Stem Cell Reviews and Reports	N	Topic Mismatch
11	Y	Clark, CC.	Immersion bioprinting of hyaluronan and collagen bioink-supported 3D patient-derived brain tumor organoids	2023	Biomedical Materials	N	Biomaterial
12	Y	Lubieniecki, F.	The spectrum of morphological findings in pediatric central nervous system MN1-fusion-positive neuroepithelial tumors	2023	Childs Nervous System	N	Topic Mismatch
13	Y	Kim, H.	Identification of miRNA expression associated with Alzheimer's disease and neurodegeneration in rat models with obstructive sleep apnea	2023	Molecular and Cellular Toxicology	N	Tissue
14	Y	Zhao, X.	PTSD, major depression, and advanced transcriptomic age in brain tissue	2022	Depression and Anxiety	N	Topic Mismatch
15	Y	Sumida, S.	ZFTA::RELA fusion in a distinct liposarcoma morphologically overlapping with chondroid lipoma	2023	Genes Chromosomes & Camcer	N	Topic Mismatch
16	Y	Marra, KV.	Bioactive extracellular vesicles from a subset of endothelial progenitor cells rescue retinal ischemia and neurodegeneration	2022	JCI insight	N	Topic Mismatch
17	Y	Smyth, LCD	Neutrophil-vascular interactions drive myeloperoxidase accumulation in the brain in Alzheimer's disease	2022	ACTA Neuropathologica communications	N	Topic Mismatch
18	Y	AbouElhassan	Brain Targeting of Citicoline Sodium via Hyaluronic Acid-Decorated Novel Nano-Transbilosomes for Mitigation of Alzheimer's Disease in a Rat Model: Formulation, Optimization, in vitro and in vivo Assessment	2022	International Journal of Nanomedicine	N	Biomaterial
19	Y	Mahmoud, M	Matrix Stiffness Affects Glycocalyx Expression in Cultured Endothelial Cells	2021	Frontiers in Cell and Developmental Biology	N	Topic Mismatch
20	Y	Baudin, A.	Structural Characterization of the RNA-Binding Protein SERBP1 Reveals Intrinsic Disorder and Atypical RNA Binding Modes	2021	Frontiers in Molecular Biosciences	N	Topic Mismatch
21	Y	Liang, Y.	Adipose/Connective Tissue From Thyroid-Associated Ophthalmopathy Uncovers Interdependence Between Methylation and Disease Pathogenesis: A Genome-Wide Methylation Analysis	2021	Frontiers in Cell and Developmental Biology	N	Tissue
22	Y	Akamine, PS.	Age-related increase of let-7 family microRNA in rat retina and vitreous	2021	Experimental Eye Research	Y
23	Y	Zhang, Q.	Environmentally-induced mdig contributes to the severity of COVID-19 through fostering expression of SARS-CoV-2 receptor NRPs and glycan metabolism	2021	Theranostics	N	Tissue
24	Y	Sivakumar, H.	Multi-Cell Type Glioblastoma Tumor Spheroids for Evaluating Sub-Population-Specific Drug Response	2020	Frontiers in Bioengineering and Biotechnology	N	Biomaterial
25	Y	Soundararajan, R.	Hyaluronidase Coated Molecular Envelope Technology Nanoparticles Enhance Drug Absorption via the Subcutaneous Route	2020	Molecular Pharmaceutics	N	Biomaterial
26	Y	Lau, BYB.	Lateralized Expression of Cortical Perineuronal Nets during Maternal Experience is Dependent on MECP2	2020	ENEURO	N	Topic Mismatch
27	Y	Byskov, K.	Cellular effects of factor VII activating protease (FSAP)	2020	Thrombosis Research	N	Topic Mismatch
28	Y	Samaridou, E.	Nose-to-brain delivery of enveloped RNA - cell permeating peptide nanocomplexes for the treatment of neurodegenerative diseases	2020	Biomaterials	N	Biomaterial
29	N	Uslu, O.	VEGF-A-Cleavage by FSAP and Inhibition of Neo-Vascularization	2020	Cells	N	Topic Mismatch
30	Y	Foote, AG.	Tissue specific human fibroblast differential expression based on RNAsequencing analysis	2019	BMC Genomics	N	Topic Mismatch
31	Y	Wood, MD	Multimodal molecular analysis of astroblastoma enables reclassification of most cases into more specific molecular entities	2018	Brain Pathology	N	Tissue
32	Y	Pan, B.	MicroRNA-574 suppresses oocyte maturation via targeting hyaluronan synthase 2 in porcine cumulus cells	2018	American Journal of Physiology- Cell Physiology	N	Tissue
33	N	Kumar, VHS	Diagnostic Approach to Pulmonary Hypertension in Premature Neonates	2017	Children-Basel	N	Topic Mismatch
34	Y	Rape, A	Engineering Advanced Models of the Glioblastoma Microenvironment Using Biomaterials	2017	Extracellular Matrix in Tumour Biology	N	Topic Mismatch
35	Y	Teoh, SL.	The Emerging Role of the Hippo Pathway in Lung Cancers: Clinical Implications	2017	Current Drug Targets	N	Topic Mismatch
36	Y	De Luca, C	Matrix Metalloproteinases, Neural Extracellular Matrix, and Central Nervous System Pathology	2017	Matrix Metalloproteinases and Tissue Remodeling in Health and Disease: Target Tissues and Therapy	N	Topic Mismatch
37	Y	Podolak-Popingis, J.	The methylome and transcriptome of fetal skin: implications for scarless healing	2016	Epigenomics	N	Tissue
38	Y	De Luca, C	Looking Inside the Matrix: Perineuronal Nets in Plasticity, Maladaptive Plasticity and Neurological Disorders	2016	Neurochemical Research	N	Topic Mismatch
39	N	Green, JD.	Multifaceted signaling regulators of chondrogenesis: Implications in cartilage regeneration and tissue engineering	2015	Genes & Diseases	N	Topic Mismatch
40	N	Lai, FN.	The influence of N-acetyl-L-cysteine on damage of porcine oocyte exposed to zearalenone in vitro	2015	Toxicology and Applied Pharmacology	N	Topic Mismatch
41	N	Pan, B.	MicroRNA-378 regulates oocyte maturation via the suppression of aromatase in porcine cumulus cells	2015	American Journal of Physiology - endocrinology and metabolism	N	Topic Mismatch
42	Y	Ventura, C.	The use of physical energy for tissue healing	2015	European Heart Journal Supplements	N	Topic Mismatch
43	Y	Cassidy, MR	Combined intraoperative administration of a histone deacetylase inhibitor and a neurokinin-1 receptor antagonist synergistically reduces intra-abdominal adhesion formation in a rat model	2015	Surgery	N	Topic Mismatch
44	Y	Harma, A	Effects of Intraperitoneally Administered Folic Acid on the Healing of Repaired Tibial Nerves in Rats	2015	Journal of Reconstructive Microsurgery	N	Topic Mismatch
45	Y	Marzese, DM	Brain metastasis is predetermined in early stages of cutaneous melanoma by CD44v6 expression through epigenetic regulation of the spliceosome	2015	Pigment Cell & Melanoma Research	N	Topic Mismatch
46	Y	Cohen, JE	A Bioengineered Hydrogel System Enables Targeted and Sustained Intramyocardial Delivery of Neuregulin, Activating the Cardiomyocyte Cell Cycle and Enhancing Ventricular Function in a Murine Model of Ischemic Cardiomyopathy	2014	Circulation Heart Failure	N	Biomaterial
47	Y	Nita, M.	Age-Related Macular Degeneration in the Aspect of Chronic Low-Grade Inflammation (Pathophysiological ParaInflammation)	2014	Mediators of Inflammation	N	Topic Mismatch
48	N	Zhang, J.	MicroRNA Deregulation in Right Ventricular Outflow Tract Myocardium in Nonsyndromic Tetralogy of Fallot	2013	Canadian Journal of Cardiology	N	Tissue
49	N	Aldertine, KH	Brain Injury in Chronically Ventilated Preterm Neonates Collateral Damage Related to Ventilation Strategy	2012	Clinics in Perinatology	N	Topic Mismatch
50	Y	Ventura, C.	Cardiac Regenerative Medicine Without Stem Cell Transplantation	2012	Stem Cells and Cancer Stem Cells: Therapeutic Applications in Disease and Injury	N	Topic Mismatch
51	Y	Guan, HB	CD44 Reciprocally Regulates the Differentiation of Encephalitogenic Th1/Th17 and Th2/Regulatory T Cells through Epigenetic Modulation Involving DNA Methylation of Cytokine Gene Promoters, Thereby Controlling the Development of Experimental Autoimmune Encephalomyelitis	2011	Journal of Immunology	N	Topic Mismatch
52	Y	Tang, C	Hydration-sensitive Gene Expression in Brain	2011	Cellular Physiology and Biochemistry	N	Topic Mismatch
53	Y	Okun, E	TLR2 activation inhibits embryonic neural progenitor cell proliferation	2010	Journal of Neurochemistry	N	Topic Mismatch
54	Y	Zhang, JH	Altered distributions of nucleocytoplasmic transport-related proteins in the spinal cord of a mouse model of amyotrophic lateral sclerosis	2006	ACTA Neuropathologica	N	Topic Mismatch
55	Y	Hyman, R	lack of a consistent relationship between demethylation of the CD44 promoter and CD44 expression	2002	Immunogenetics	N	Topic Mismatch
56	Y	Berg, LK	Cortical granules of the sea urchin translocate early in oocyte maturation	1997	Development	N	Topic Mismatch
57	Y	Cohn, ZA	REGULATION OF PINOCYTOSIS IN MOUSE MACROPHAGES .2. FACTORS INDUCING VESICLE FORMATION	1967	Journal of Experimental Medicine	N	Topic Mismatch
