# Supplementary material for: Epigenetic Regulation of Hyaluronan-Associated Genes in the Brain: Identifying Key Regulatory Sites
Source: Epigenomes. 2026 May 1;10(2):28. doi: 10.3390/epigenomes10020028 (PMC13214894; doi:10.3390/epigenomes10020028)
Supplement: Supplementary file 1 [file epigenomes-10-00028-s001.zip › supplementary_table_s2.xlsx]

## Sheet: HAS1
Cell	Biosample	Assay	Target	BioRep	TechRep	Output	Experiment	Acession	associated gene	Peak name	Location	Score	signalValue	pValue	qValue	peak
H1	Neuronal stem cell originated from H1	ChIP-seq	H3K4me1	1,2	1_1, 2_1	Replicated Peaks	ENCSR254NLC	ENCFF595SVX	HAS1	Peak_116157	chr19:51719102-51719349	57	3.66186	5.79703	3.49746	156
H1	Neuronal stem cell originated from H1	ChIP-seq	H3K4me1	1,2	1_1, 2_1	Replicated Peaks	ENCSR254NLC	ENCFF595SVX	HAS1	Peak_19768	chr19:51723635-51723949	116	4.94163	11.6225	8.41505	137
H1	Neuronal stem cell originated from H1	ChIP-seq	H3K4me1	1	1_1	Peaks	ENCSR506LVE	ENCFF028XMB	HAS1	Peak_187132	chr19:51719396-51719682	82	3.71909	5.16599	2.93951	81
H1	Neuronal stem cell originated from H1	ChIP-seq	H3K4me1	1	1_1	Peaks	ENCSR506LVE	ENCFF028XMB	HAS1	Peak_172207	chr19:51719719-51719997	89	3.25506	5.42493	3.16462	179
H1	Neuronal stem cell originated from H1	ChIP-seq	H3K4me1	1	1_1	Peaks	ENCSR506LVE	ENCFF028XMB	HAS1	Peak_166387	chr19:51723137-51723286	91	4.1167	5.57003	3.27996	86
H1	Neuronal stem cell originated from H1	ChIP-seq	H3K4me1	1	1_1	Peaks	ENCSR506LVE	ENCFF028XMB	HAS1	Peak_205884	chr19:51723683-51723834	75	3.30237	4.88735	2.7193	68
H1	Neuronal stem cell originated from H1	ChIP-seq	H3K4me1	1	1_1	Peaks	ENCSR506LVE	ENCFF028XMB	HAS1	Peak_73270	chr19:51724067-51724290	144	5.06591	7.89047	5.20239	118
H1	Neuronal stem cell originated from H1	ChIP-seq	H3K4me1	1	1_1	Peaks	ENCSR506LVE	ENCFF028XMB	HAS1	Peak_232518	chr19:51724675-51724782	68	3.60338	4.56218	2.46797	15
H1	Neuronal stem cell originated from H1	ChIP-seq	H3K4me1	1	1_1	Peaks	ENCSR506LVE	ENCFF028XMB	HAS1	Peak_232518	chr19:51724675-51724782	68	3.60338	4.56218	2.46797	15
H1	Neuronal stem cell originated from H1	ChIP-seq	H3K4me2	1,2	1_1,1_2,2_1	Replicated Peaks	ENCSR5405HLL	ENCFF116RRI	HAS1	None
H1	Neuronal stem cell originated from H1	ChIP-seq	H3K4me2	1	1_1	Peaks	ENCSR486GWT	ENCFF599DMI	HAS1	Peak_2525	chr19:51719122-51720169	500	19.7073	39.6298	35.3107	353
H1	Neuronal stem cell originated from H1	ChIP-seq	H3K4me2	1	1_1	Peaks	ENCSR486GWT	ENCFF599DMI	HAS1	Peak_67442	chr19:51723995-51724149	33	3.17098	3.80115	1.74377	27
H1	Neuronal stem cell originated from H1	ChIP-seq	H3K4me3	1	1_1	Replicated Peaks	ENCSR416CJP	ENCFF169CFX	HAS1	Peak_17340	chr19:51719148-51720068	82	13.8942	47.0115	44.5534	672
H1	neural cell originated from H1	ChIP-seq	H3K4me3	1,2	1_1,1_2,2_1	Replicated Peaks	ENCSR608VNA	ENCFF033NCR	HAS1	None
H1	neural cell originated from H1	ChIP-seq	H3K4me3	1,2	1_1, 2_1	Replicated Peaks	ENCSR956CTX	ENCFF943ZAL	HAS1	Peak_117525	chr19:51716071-51716275	29	2.47557	2.9137	1.00612	15
H1	neural cell originated from H1	ChIP-seq	H3K4me3	1,2	1_1, 2_1	Replicated Peaks	ENCSR956CTX	ENCFF943ZAL	HAS1	Peak_17600	chr19:51719182-51719976	335	9.02612	33.5007	30.9551	613
H1	neural cell originated from H1	ChIP-seq	H3K4me3	1,2	1_1, 2_1	Replicated Peaks	ENCSR956CTX	ENCFF943ZAL	HAS1	Peak_33478	chr19:51723597-51723895	69	3.33318	6.99767	4.76245	228
H1	Neuronal stem cell originated from H1	ChIP-seq	H3K4ac	1,2	1_1,2_1	Replicated Peaks	ENCSR476FBL	ENCFF184ITK	HAS1	Peak_45591	chr19:51713808-51714039	31	2.98264	3.16003	0.45345	80
H1	neural cell originated from H1	ChIP-seq	H3K9me2	1,2	1_1, 2_1	Replicated Peaks	ENCSR397HSO	ENCFF024MWK	HAS1	None
H1	neural cell originated from H1	ChIP-seq	H3K9me3	1,2	1_1,2_1	Replicated Peaks	ENCSR405NQJ	ENCFF449KUB	HAS1	None
H1	Neuronal stem cell originated from H1	ChIP-seq	H3K9me3	1,2,3	1_1, 2_1, 3_1	Replicated Peaks	ENCSR391WDE	ENCFF287CZH	HAS1	Peak_166315	chr19:51719157-51719519	50	2.91392	5.04366	2.91572	73
H1	neural cell originated from H1	ChIP-seq	H3K9ac	1,2	1_1, 2_1	Replicated Peaks	ENCSR531QHM	ENCFF310ZNC	HAS1	None
H1	Neuronal stem cell originated from H1	ChIP-seq	H3K9ac	1	1_1	Peaks	ENCSR626UPW	ENCFF144VVI	HAS1	Peak_160848	chr19:51713902-51714145	30	3.60708	4.17214	1.92302	207
H1	Neuronal stem cell originated from H1	ChIP-seq	H3K9ac	1	1_1	Peaks	ENCSR626UPW	ENCFF144VVI	HAS1	Peak_173404	chr19:51717007-51717221	30	3.57854	4.12541	1.92155	196
H1	Neuronal stem cell originated from H1	ChIP-seq	H3K9ac	1	1_1	Peaks	ENCSR626UPW	ENCFF144VVI	HAS1	Peak_12211	chr19:51719158-51719988	136	9.01324	14.7633	11.5087	678
H1	Neuronal stem cell originated from H1	ChIP-seq	H3K9ac	1	1_1	Peaks	ENCSR626UPW	ENCFF144VVI	HAS1	Peak_173405	chr19:51721207-51721326	30	3.57854	4.12541	1.92155	73
H1	Neuronal stem cell originated from H1	ChIP-seq	H3K9ac	1	1_1	Peaks	ENCSR626UPW	ENCFF144VVI	HAS1	Peak_94607	chr19:51723764-51723883	41	4.20826	5.20092	2.74815	69
H1	Neuronal stem cell originated from H1	ChIP-seq	H3K9ac	1	1_1	Peaks	ENCSR626UPW	ENCFF144VVI	HAS1	Peak_119828	chr19:51724716-51724858	38	4.04635	4.93356	2.55695	63
H1	Neuronal stem cell originated from H1	ChIP-seq	H3K9ac	1	1_1	Peaks	ENCSR626UPW	ENCFF144VVI	HAS1	Peak_199914	chr19:51726258-51726377	27	3.37196	3.83397	1.69131	38
H1	Neuronal stem cell originated from H1	ChIP-seq	H3K14ac	1	1_1	Peaks	ENCSR687EBF	ENCFF149ZNH	HAS1	Peak_303573	chr19:51712477-51712601	42	2.8139	3.18478	1.2753	52
H1	Neuronal stem cell originated from H1	ChIP-seq	H3K14ac	1	1_1	Peaks	ENCSR687EBF	ENCFF149ZNH	HAS1	Peak_272552	chr19:51713372-51713509	54	3.03526	3.52115	1.51555	32
H1	Neuronal stem cell originated from H1	ChIP-seq	H3K14ac	1	1_1	Peaks	ENCSR687EBF	ENCFF149ZNH	HAS1	Peak_241644	chr19:51713569-51714116	63	3.16564	3.88378	1.74331	455
H1	Neuronal stem cell originated from H1	ChIP-seq	H3K14ac	1	1_1	Peaks	ENCSR687EBF	ENCFF149ZNH	HAS1	Peak_16403	chr19:51719211-51719556	210	5.43037	8.804	5.17273	158
H1	Neuronal stem cell originated from H1	ChIP-seq	H3K14ac	1	1_1	Peaks	ENCSR687EBF	ENCFF149ZNH	HAS1	Peak_194332	chr19:51723102-51723392	80	3.18764	4.47974	2.1643	183
H1	Neuronal stem cell originated from H1	ChIP-seq	H3K14ac	1	1_1	Peaks	ENCSR687EBF	ENCFF149ZNH	HAS1	Peak_96190	chr19:51723641-51723995	116	4.0325	5.67239	2.92401	124
H1	Neuronal stem cell originated from H1	ChIP-seq	H3K14ac	1	1_1	Peaks	ENCSR687EBF	ENCFF149ZNH	HAS1	Peak_33595	chr19:51724587-51724863	169	5.00574	7.49492	4.18787	98
H1	Neuronal stem cell originated from H1	ChIP-seq	H3K18ac	1,2	1_1, 2_1	Replicated Peaks	ENCSR182XTG	ENCFF294VJY	HAS1	Peak_106694	chr19:51713432-51713672	50	3.95654	5.08049	2.72639	127
H1	Neuronal stem cell originated from H1	ChIP-seq	H3K18ac	1,2	1_1, 2_1	Replicated Peaks	ENCSR182XTG	ENCFF294VJY	HAS1	Peak_116018	chr19:51713771-51714155	48	3.99278	4.89271	2.58098	153
H1	Neuronal stem cell originated from H1	ChIP-seq	H3K18ac	1,2	1_1, 2_1	Replicated Peaks	ENCSR182XTG	ENCFF294VJY	HAS1	Peak_40161	chr19:51719152-51719551	75	5.20344	7.54284	4.80349	131
H1	Neuronal stem cell originated from H1	ChIP-seq	H3K18ac	1,2	1_1, 2_1	Replicated Peaks	ENCSR182XTG	ENCFF294VJY	HAS1	Peak_78544	chr19:51719694-51719977	57	4.41168	5.76208	3.29439	93
H1	Neuronal stem cell originated from H1	ChIP-seq	H3K18ac	1,2	1_1, 2_1	Replicated Peaks	ENCSR182XTG	ENCFF294VJY	HAS1	Peak_92693	chr19:51724637-51724855	53	4.30711	5.34895	2.93358	114
H1	Neuronal stem cell originated from H1	ChIP-seq	H3K18ac	1,2	1_1, 2_1	Replicated Peaks	ENCSR182XTG	ENCFF294VJY	HAS1	Peak_30815	chr19:51713333-51714191	80	4.89055	8.07043	5.05545	595
H1	Neuronal stem cell originated from H1	ChIP-seq	H3K23ac	1,2	1_1,2_1	Replicated Peaks	ENCSR361LIU	ENCFF603HIY	HAS1	Peak_10704	chr19:51719197-51719920	107	5.6712	10.7715	7.27054	147
H1	Neuronal stem cell originated from H1	ChIP-seq	H3K27ac	1,2	1_1,2_1	Replicated Peaks	ENCSR124VOE	ENCFF030OVB	HAS1	None
H1	Neuronal stem cell originated from H1	ChIP-seq	H3K27ac	1,2,3	1_1, 2_1, 3_1	Replicated Peaks	ENCSR799SRL	ENCFF989CMY	HAS1	None
H1	Neuronal stem cell originated from H1	ChIP-seq	H3K27ac	1	1_1	Peaks	ENCSR331CCW	ENCFF798LYM	HAS1	Peak_10816	chr19:51719455-51719633	73	4.76962	6.59034	3.20802	93
H1	Neuronal stem cell originated from H1	ChIP-seq	H3K27ac	1	1_1	Peaks	ENCSR331CCW	ENCFF798LYM	HAS1	Peak_16834	chr19:51724610-51724940	61	4.38969	5.60063	2.3753	277
H1	Neuronal stem cell originated from H1	ChIP-seq	H3K27ac	1	1_1	Peaks	ENCSR852DMC	ENCFF974LUW	HAS1	None
H1	Neural cell originated from H1	ChIP-seq	H3K27me3	1,2	1_1, 2_1	Replicated Peaks	ENCSR654VRX	ENCFF104DEP	HAS1	Peak_1048	chr19:51716992-51721418	472	11.3927	47.2451	43.37	2017
H1	Neuronal stem cell originated from H1	ChIP-seq	H3K27me3	1,2	1_1, 2_1	Replicated Peaks	ENCSR692CTK	ENCFF768JWN	HAS1	None
H1	Neuronal stem cell originated from H1	ChIP-seq	H3K27me3	1,2	1_1, 2_1	Replicated Peaks	ENCSR694LBI	ENCFF143FMU	HAS1	Peak_41564	chr19:51717638-51717793	43	2.54516	4.35259	2.08919	24
H1	Neuronal stem cell originated from H1	ChIP-seq	H3K27me3	1,2	1_1, 2_1	Replicated Peaks	ENCSR694LBI	ENCFF143FMU	HAS1	Peak_2612	chr19:51718522-51720100	380	11.0031	38.0585	34.8363	882
H1	Neuronal stem cell originated from H1	ChIP-seq	H3K36me3	1,2	1_1, 2_1	Replicated Peaks	ENCSR256ESY	ENCFF744ISK	HAS1	None
H1	Neural cell originated from H1	ChIP-seq	H3K36me3	1,2	1_1, 2_1	Replicated Peaks	ENCSR714KGG	ENCFF787OKR	HAS1	None
H1	Neuronal stem cell originated from H1	ChIP-seq	H3K36me3	1	1_1	Peaks	ENCSR874JLQ	ENCFF388XWV	HAS1	Peak_57378	chr19:51713671-51714043	133	5.42324	7.62886	4.98061	89
H1	Neuronal stem cell originated from H1	ChIP-seq	H3K36me3	1	1_1	Peaks	ENCSR874JLQ	ENCFF388XWV	HAS1	Peak_287878	chr19:51724802-51724932	38	2.95196	3.39477	1.50209	92
H1	Neuronal stem cell originated from H1	ChIP-seq	H3K79me1	1	1_1	Peaks	ENCSR570POG	ENCFF892PVK	HAS1	Peak_178321	chr19:51716992-51717177	35	2.9816	3.19862	1.0637	27
H1	Neuronal stem cell originated from H1	ChIP-seq	H3K79me1	1	1_1	Peaks	ENCSR570POG	ENCFF892PVK	HAS1	Peak_141577	chr19:51721979-51722108	51	3.39466	3.83058	1.43037	70
H1	Neuronal stem cell originated from H1	ChIP-seq	H4K8ac	1	1_1	Peaks	ENCSR277JAU	ENCFF081TZI	HAS1	Peak_81559	chr19:51713588-51713810	124	3.83367	4.59582	1.79825	172
H1	Neuronal stem cell originated from H1	ChIP-seq	H4K8ac	1	1_1	Peaks	ENCSR277JAU	ENCFF081TZI	HAS1	Peak_195277	chr19:51713946-51714080	37	2.67695	2.69775	0.73265	81
H1	Neuronal stem cell originated from H1	ChIP-seq	H4K8ac	1	1_1	Peaks	ENCSR277JAU	ENCFF081TZI	HAS1	Peak_72560	chr19:51717078-51717228	138	3.89413	4.82608	1.954	113
H1	Neuronal stem cell originated from H1	ChIP-seq	H4K8ac	1	1_1	Peaks	ENCSR277JAU	ENCFF081TZI	HAS1	Peak_79898	chr19:51719693-51719927	129	3.85842	4.63485	1.82351	122
H1	Neuronal stem cell originated from H1	ChIP-seq	H4K8ac	1	1_1	Peaks	ENCSR277JAU	ENCFF081TZI	HAS1	Peak_149103	chr19:51721976-51722118	78	3.21234	3.54724	1.17613	120
H1	Neuronal stem cell originated from H1	ChIP-seq	H4K8ac	1	1_1	Peaks	ENCSR277JAU	ENCFF081TZI	HAS1	Peak_180196	chr19:51724655-51724789	55	2.92306	3.07615	0.94734	49
H1	neural cell originated from H1	ChIP-seq	H4K20me1	1,2	1_1, 2_1	Replicated Peaks	ENCSR958ZMM	ENCFF082FKW	HAS1	None
H1	Neuronal stem cell originated from H1	ChIP-seq	H4K91ac	1	1_1	Peaks	ENCSR260CXF	ENCFF631KBX	HAS1	Peak_126527	chr19:51713881-51714173	58	3.37858	3.89554	1.41874	85
H1	Neuronal stem cell originated from H1	ChIP-seq	H4K91ac	1	1_1	Peaks	ENCSR260CXF	ENCFF631KBX	HAS1	Peak_35026	chr19:51719777-51719930	109	4.34389	5.70529	2.50674	22
H1	Neuronal stem cell originated from H1	ChIP-seq	H4K91ac	1	1_1	Peaks	ENCSR260CXF	ENCFF631KBX	HAS1	Peak_182559	chr19:51723715-51723905	36	2.85494	3.01095	0.91985	133
H1	Neuronal stem cell originated from H1	ChIP-seq	H4K91ac	1	1_1	Peaks	ENCSR260CXF	ENCFF631KBX	HAS1	Peak_134257	chr19:51726094-51726301	58	3.33077	3.82345	1.37637	93
H1	Neuronal stem cell originated from H1	ChIP-seq	H2AK5ac	1,2	1_1, 2_2	Replicated Peaks	ENCSR732NFR	ENCFF048RWC	HAS1	Peak_44891	chr19:51713372-51714234	56	3.52606	5.62635	3.00861	686
H1	Neuronal stem cell originated from H1	ChIP-seq	H2BK120ac	1,2	1_1, 2_1	Replicated Peaks	ENCSR811NNT	ENCFF904WLF	HAS1	Peak_32536	chr19:51719205-51719864	62	3.81215	6.29064	3.2718	210
H1	Neuronal stem cell originated from H1	ChIP-seq	H2BK12ac	1	1_1	Peaks	ENCSR940RIU	ENCFF718EED	HAS1	Peak_41815	chr19:51713428-51714090	155	4.35443	6.44684	3.3752	370
H1	Neuronal stem cell originated from H1	ChIP-seq	H2BK12ac	1	1_1	Peaks	ENCSR940RIU	ENCFF718EED	HAS1	Peak_227177	chr19:51719150-51719279	33	2.58684	2.71848	0.865	70
H1	Neuronal stem cell originated from H1	ChIP-seq	H2BK12ac	1	1_1	Peaks	ENCSR940RIU	ENCFF718EED	HAS1	Peak_106095	chr19:51719326-51719856	102	3.66178	4.85557	2.27061	327
H1	Neuronal stem cell originated from H1	ChIP-seq	H2BK12ac	1	1_1	Peaks	ENCSR940RIU	ENCFF718EED	HAS1	Peak_115798	chr19:51723053-51723252	92	3.48688	4.57806	2.04507	86
H1	Neuronal stem cell originated from H1	ChIP-seq	H2BK12ac	1	1_1	Peaks	ENCSR940RIU	ENCFF718EED	HAS1	Peak_128022	chr19:51723640-51723794	89	3.42961	4.48671	2.00988	48
H1	Neuronal stem cell originated from H1	ChIP-seq	H2BK15ac	1,2	1_1, 2_1	Replicated Peaks	ENCSR123JZO	ENCFF772JDP	HAS1	None
H1	Neuronal stem cell originated from H1	ChIP-seq	H2BK5ac	1	1_1	Peaks	ENCSR651SVZ	ENCFF995COG	HAS1	Peak_38411	chr19:51712613-51712756	67	4.92674	6.83739	3.58472	80
H1	Neuronal stem cell originated from H1	ChIP-seq	H2BK5ac	1	1_1	Peaks	ENCSR651SVZ	ENCFF995COG	HAS1	Peak_303063	chr19:51717094-51717228	17	2.6001	2.63914	0.88042	120
H1	Neuronal stem cell originated from H1	ChIP-seq	H2BK5ac	1	1_1	Peaks	ENCSR651SVZ	ENCFF995COG	HAS1	Peak_187175	chr19:51719630-51719951	36	3.58198	4.20497	1.82357	70
H1	Neuronal stem cell originated from H1	ChIP-seq	H2BK5ac	1	1_1	Peaks	ENCSR651SVZ	ENCFF995COG	HAS1	Peak_173519	chr19:51723084-51723396	38	3.37677	4.40221	1.96402	222
H1	Neuronal stem cell originated from H1	ChIP-seq	H2BK5ac	1	1_1	Peaks	ENCSR651SVZ	ENCFF995COG	HAS1	Peak_86798	chr19:51724621-51724752	51	4.3651	5.56146	2.69345	82
SK-N-SH	SK-N-SH (neuroblastoma cell line)	ChIP-seq	H3K9ac	1,2	1_1, 2_1	Replicated Peaks	ENCSR121INC	ENCFF389UIL	HAS1	None
SK-N-SH	SK-N-SH (neuroblastoma cell line)	ChIP-seq	H3K79me2	1,2	1_1, 2_1	Replicated Peaks	ENCSR074TRC	ENCFF967BVX	HAS1	None
SK-N-SH	SK-N-SH (neuroblastoma cell line)	ChIP-seq	H3K27ac	1,2	1_1, 2_1	Replicated Peaks	ENCSR000FCU	ENCFF889GQX	HAS1	None
SK-N-SH	SK-N-SH (neuroblastoma cell line)	ChIP-seq	H3K27ac	1,2	1_1, 2_1	Replicated Peaks	ENCSR564IGJ	ENCFF538EWF	HAS1	Peak_52021	chr19:51725748-51726078	138	4.41569	13.8233	12.1194	186
SK-N-SH	SK-N-SH (neuroblastoma cell line)	ChIP-seq	H3K4me1	1,2	1_1, 2_1	Replicated Peaks	ENCSR000FCR	ENCFF684IQH	HAS1	None
SK-N-SH	SK-N-SH (neuroblastoma cell line)	ChIP-seq	H3K4me1	1,2	1_1, 2_1	Replicated Peaks	ENCSR661BMA	ENCFF402EGU	HAS1	None
SK-N-SH	SK-N-SH (neuroblastoma cell line)	ChIP-seq	H3K36me3	1,2	1_1,2_1	Replicated Peaks	ENCSR000FCV	ENCFF840KER	HAS1	None
SK-N-SH	SK-N-SH (neuroblastoma cell line)	ChIP-seq	H3K36me3	1,2	1_1, 2_1	Replicated Peaks	ENCSR978CNH	ENCFF765ISG	HAS1	None
SK-N-SH	SK-N-SH (neuroblastoma cell line)	ChIP-seq	H3K9me3	1,2	1_1, 2_1	Replicated Peaks	ENCSR000FCT	ENCFF644GVK	HAS1	None
SK-N-SH	SK-N-SH (neuroblastoma cell line)	ChIP-seq	H3K9me3	1,2	1_1, 2_1	Replicated Peaks	ENCSR657OGA	ENCFF483LQF	HAS1	None
SK-N-SH	SK-N-SH (neuroblastoma cell line)	ChIP-seq	H3K4me3	1,2	1_1, 2_1	Replicated Peaks	ENCSR975GZA	ENCFF639PON	HAS1	None
SK-N-SH	SK-N-SH (neuroblastoma cell line)	ChIP-seq	H3K4me3	1,2	1_1, 2_1	Replicated Peaks	ENCSR000FCS	ENCFF169BNL	HAS1	None
SK-N-SH	SK-N-SH (neuroblastoma cell line)	ChIP-seq	H3K4me2	1,2	1_1, 2_1	Replicated Peaks	ENCSR791INM	ENCFF936UND	HAS1	Peak_29789	chr19:51719204-51720117	182	5.62218	18.2575	16.1827	488
SK-N-SH	SK-N-SH (neuroblastoma cell line)	ChIP-seq	H3K4me2	1,2	1_1, 2_1	Replicated Peaks	ENCSR791INM	ENCFF936UND	HAS1	Peak_81750	chr19:51724399-51725066	52	2.8556	5.28173	3.59542	263
SK-N-SH	SK-N-SH (neuroblastoma cell line)	ChIP-seq	H4K20me1	1,2	1_1, 2_1	Replicated Peaks	ENCSR878HPJ	ENCFF127QRZ	HAS1	None
SK-N-SH	SK-N-SH (neuroblastoma cell line)	ChIP-seq	H3K9me2	1,2	1_1, 2_1	Replicated Peaks	ENCSR423UOT	ENCFF877CHR	HAS1	None
SK-N-SH	SK-N-SH (neuroblastoma cell line)	ChIP-seq	H3K27me3	1,2	1_1, 2_1	Replicated Peaks	ENCSR914QOK	ENCFF046EJA	HAS1	Peak_1502	chr19:51716607-51720860	164	5.8423	16.4691	12.7086	3920
SK-N-SH	SK-N-SH (neuroblastoma cell line)	ChIP-seq	H3K27me3	1,2	1_1, 2_1	Replicated Peaks	ENCSR914QOK	ENCFF046EJA	HAS1	Peak_3041	chr19:51720965-51722768	133	5.35544	13.348	9.90511	266
SK-N-SH	SK-N-SH (neuroblastoma cell line)	ChIP-seq	H3K27me3	1,2	1_1, 2_1	Replicated Peaks	ENCSR914QOK	ENCFF046EJA	HAS1	Peak_2350	chr19:51723017-51725591	142	5.43908	14.2971	10.7577	225
SK-N-SH treated with 6uM all trans-retinoic acid for 48h	SK-N-SH (neuroblastoma cell line)	ChIP-seq	H3K36me3	1,2	1_1,2_1	Replicated Peaks	ENCSR000DXO	ENCFF389XAU	HAS1	None
SK-N-SH treated with 6uM all trans-retinoic acid for 48h	SK-N-SH (neuroblastoma cell line)	ChIP-seq	H3K4me3	1,2	1_1,2_1	Replicated Peaks	ENCSR000DXR	ENCFF042PII	HAS1	None
SK-N-SH treated with 6uM all trans-retinoic acid for 48h	SK-N-SH (neuroblastoma cell line)	ChIP-seq	H3K27me3	1,2	1_1, 2_1	Replicated Peaks	ENCSR000DXP	ENCFF848LKO	HAS1	Peak_54665	chr19:51718020-51718215	48	4.19384	4.87224	2.29903	82
SK-N-SH treated with 6uM all trans-retinoic acid for 48h	SK-N-SH (neuroblastoma cell line)	ChIP-seq	H3K27me3	1,2	1_1, 2_1	Replicated Peaks	ENCSR000DXP	ENCFF848LKO	HAS1	Peak_3761	chr19:51718843-51719540	130	8.53949	13.0177	9.18846	366
SK-N-SH treated with 6uM all trans-retinoic acid for 48h	SK-N-SH (neuroblastoma cell line)	ChIP-seq	H3K27me3	1,2	1_1, 2_1	Replicated Peaks	ENCSR000DXP	ENCFF848LKO	HAS1	Peak_1715	chr19:51719680-51720036	162	9.35617	16.2172	11.9476	241
SK-N-SH treated with 6uM all trans-retinoic acid for 48h	SK-N-SH (neuroblastoma cell line)	ChIP-seq	H3K27me3	1,2	1_1, 2_1	Replicated Peaks	ENCSR000DXP	ENCFF848LKO	HAS1	Peak_48164	chr19:51720152-51720490	49	4.2955	4.98931	2.37872	209
SK-N-SH treated with 6uM all trans-retinoic acid for 48h	SK-N-SH (neuroblastoma cell line)	ChIP-seq	H3K27me3	1,2	1_1, 2_1	Replicated Peaks	ENCSR000DXP	ENCFF848LKO	HAS1	Peak_9179	chr19:51720634-51720894	101	6.88905	10.1755	6.80483	105
SK-N-SH treated with 6uM all trans-retinoic acid for 48h	SK-N-SH (neuroblastoma cell line)	ChIP-seq	H3K27me3	1,2	1_1, 2_1	Replicated Peaks	ENCSR000DXP	ENCFF848LKO	HAS1	Peak_6233	chr19:51721071-51721409	113	7.45842	11.3449	7.78602	216
SK-N-SH treated with 6uM all trans-retinoic acid for 48h	SK-N-SH (neuroblastoma cell line)	ChIP-seq	H3K27me3	1,2	1_1, 2_1	Replicated Peaks	ENCSR000DXP	ENCFF848LKO	HAS1	Peak_6234	chr19:51721575-51721838	113	7.45842	11.3449	7.78602	99
SK-N-SH treated with 6uM all trans-retinoic acid for 48h	SK-N-SH (neuroblastoma cell line)	ChIP-seq	H3K27me3	1,2	1_1, 2_1	Replicated Peaks	ENCSR000DXP	ENCFF848LKO	HAS1	Peak_33234	chr19:51721885-51722171	59	4.61179	5.94877	3.16955	85
SK-N-SH treated with 6uM all trans-retinoic acid for 48h	SK-N-SH (neuroblastoma cell line)	ChIP-seq	H3K27me3	1,2	1_1, 2_1	Replicated Peaks	ENCSR000DXP	ENCFF848LKO	HAS1	Peak_1013	chr19:51723012-51724441	183	10.7123	18.3956	13.8211	208
SK-N-SH treated with 6uM all trans-retinoic acid for 48h	SK-N-SH (neuroblastoma cell line)	ChIP-seq	H3K27me3	1,2	1_1, 2_1	Replicated Peaks	ENCSR000DXP	ENCFF848LKO	HAS1	Peak_8669	chr19:51724595-51725787	101	6.82584	10.1966	6.80483	649
SK-N-SH treated with 6uM all trans-retinoic acid for 48h	SK-N-SH (neuroblastoma cell line)	ChIP-seq	H3K27me3	1,2	1_1, 2_1	Replicated Peaks	ENCSR000DXP	ENCFF848LKO	HAS1	Peak_12359	chr19:51725916-51726310	90	6.19325	9.08008	5.87631	270
BE2C	BE2C	ChIP-seq	H3K4me3	1,2	1_1, 2_1	Replicated Peaks	ENCSR000DQB	ENCFF741QYL	HAS1	None
BE2C	BE2C	ChIP-seq	H3K27me3	1,2	1_1, 2_1	Replicated Peaks	ENCSR780XZD	ENCFF146RLZ	HAS1	Peak_71747	chr19:51716417-51717399	29	1.97034	2.98199	1.0257
BE2C	BE2C	ChIP-seq	H3K27me3	1,2	1_1, 2_1	Replicated Peaks	ENCSR780XZD	ENCFF146RLZ	HAS1	Peak_54137	chr19:51717620-51718108	37	2.3829	3.73304	1.62816
BE2C	BE2C	ChIP-seq	H3K27me3	1,2	1_1, 2_1	Replicated Peaks	ENCSR780XZD	ENCFF146RLZ	HAS1	Peak_4893	chr19:51718326-51719932	126	3.59834	12.6546	9.9076
BE2C	BE2C	ChIP-seq	H3K27me3	1,2	1_1, 2_1	Replicated Peaks	ENCSR780XZD	ENCFF146RLZ	HAS1	Peak_2876	chr19:51720791-51725616	193	4.6402	19.3912	16.4095	161
BE2C	BE2C	ChIP-seq	H3K27me3	1,2	1_1, 2_1	Replicated Peaks	ENCSR780XZD	ENCFF146RLZ	HAS1	Peak_11223	chr19:51725896-51726583	77	3.24019	7.75372	5.2415
BE2C	BE2C	ChIP-seq	H3K4me1	1,2	1_1, 2_1	Replicated Peaks	ENCSR874NDX	ENCFF241OHQ	HAS1	None
BE2C	BE2C	ChIP-seq	H3K36me3	1,2	1_1, 2_1	Replicated Peaks	ENCSR114YOX	ENCFF715RXH	HAS1	None
BE2C	BE2C	ChIP-seq	H3K9me3	1,2	1_1, 2_1	Replicated Peaks	ENCSR444YIP	ENCFF559CHM	HAS1	None
HAc	Astrocyte of the cerebellum	ChIP-seq	H3K4me3	1,2	1_1, 2_1	Replicated Peaks	ENCSR000DSY	ENCFF536GTT	HAS1	Peak_19581	chr19:51719274-51719975	146	7.49913	14.6939	12.6499
NHA	normal human astrocyte	ChIP-seq	H3K4me3	1,2	1_1, 2_1	Replicated Peaks	ENCSR000AOU	ENCFF872PPY	HAS1	None
NHA	normal human astrocyte	ChIP-seq	H3K27ac	1,2	1_1, 2_1	Replicated Peaks	ENCSR000AOQ	ENCFF325PVU	HAS1	None
NHA	normal human astrocyte	ChIP-seq	H3K27me3	1,2	1_1, 2_1	Replicated Peaks	ENCSR000AOR	ENCFF700TIG	HAS1	Peak_19440	chr19:51718713-51718924	85	5.49502	8.58324	5.7149
NHA	normal human astrocyte	ChIP-seq	H3K27me3	1,2	1_1, 2_1	Replicated Peaks	ENCSR000AOR	ENCFF700TIG	HAS1	Peak_13594	chr19:51718991-51719276	95	5.91772	9.59705	6.60568	281
NHA	normal human astrocyte	ChIP-seq	H3K27me3	1,2	1_1, 2_1	Replicated Peaks	ENCSR000AOR	ENCFF700TIG	HAS1	Peak_65105	chr19:51723037-51723482	57	4.22694	5.74223	3.28763	156
NHA	normal human astrocyte	ChIP-seq	H3K4me1	1,2	1_1, 2_1	Replicated Peaks	ENCSR000AOT	ENCFF957YXD	HAS1	None						152
NHA	normal human astrocyte	ChIP-seq	H3K36me3	1,2	1_1, 2_1	Replicated Peaks	ENCSR000AOS	ENCFF341BTX	HAS1	None						158
NHA	normal human astrocyte	ChIP-seq	H3K9me3	1,3	1_1, 3_3	Replicated Peaks	ENCSR000AQR	ENCFF115NJP	HAS1	None						183
NHA	normal human astrocyte	ChIP-seq	H3K9me3	1,2	1_1, 2_1	Replicated Peaks	ENCSR000ART	ENCFF102NLS	HAS1	None						97
NHA	normal human astrocyte	ChIP-seq	H3K4me2	1,2	1_1, 2_1	Replicated Peaks	ENCSR000ARS	ENCFF223RHO	HAS1	None
NHA	normal human astrocyte	ChIP-seq	H4k20me1	1,2	1_1, 2_1	Replicated Peaks	ENCSR000ARU	ENCFF509CYS	HAS1	Peak_31519	chr19:51712322-51712600	139	5.00445	13.9127	11.6481	659
NHA	normal human astrocyte	ChIP-seq	H3k79me2	1,2	1_1, 2_1	Replicated Peaks	ENCSR000AQQ	ENCFF733JLY	HAS1	None						80
SK-N-MC	neuroepithelioma cell line	ChIP-seq	H3K4me3	2,3	2_1, 3_1	Replicated Peaks	ENCSR287VPM	ENCFF556HYV	HAS1	None						120
SK-N-MC	neuroepithelioma cell line	ChIP-seq	H3K4me3	1,2	1_1, 2_1	Replicated Peaks	ENCSR000DXL	ENCFF915HZJ	HAS1	None						163
SK-N-MC	neuroepithelioma cell line	ChIP-seq	H3K27ac	1,2	1_1, 2_1	Replicated Peaks	ENCSR835MMN	ENCFF484NUO	HAS1	None						43
SK-N-MC	neuroepithelioma cell line	ChIP-seq	H3K4me1	1,2	1_1, 2_1	Replicated Peaks	ENCSR152QRE	ENCFF295AAM	HAS1	None						70
SK-N-MC	neuroepithelioma cell line	ChIP-seq	H3K36me3	1,2	1_1, 2_1	Replicated Peaks	ENCSR526PZM	ENCFF046ALR	HAS1	None						60
SK-N-MC	neuroepithelioma cell line	ChIP-seq	H3K9me3	1,2	1_1, 2_1	Replicated Peaks	ENCSR679CHH	ENCFF885QJC	HAS1	None
SK-N-MC	neuroepithelioma cell line	ChIP-seq	H3K9ac	1,2	1_1, 2_2	Replicated Peaks	ENCSR111QAW	ENCFF237CIU	HAS1	None
DLPFC	Homo sapiens dorsolateral prefrontal cortex tissue female adult (75 years)	ChIP-seq	H3K4me3	1	1_1	Peaks	ENCSR157EML	ENCFF880UBT	HAS1	Peak_15651	chr19:51718900-51720215	133	11.4332	29.0782	26.4337	87
DLPFC	Homo sapiens dorsolateral prefrontal cortex tissue female adult (75 years)	ChIP-seq	H3K27ac	1	1_2	Peaks	ENCSR016XBE	ENCFF461XED	HAS1	Peak_96208	chr19:51719299-51719728	20	4.10107	5.14613	3.16875	89
DLPFC	Homo sapiens dorsolateral prefrontal cortex tissue female adult (75 years)	ChIP-seq	H3K27ac	1	1_2	Peaks	ENCSR016XBE	ENCFF461XED	HAS1	Peak_123550	chr19:51724209-51724436	17	3.58844	4.21487	2.33494	281
DLPFC	Homo sapiens dorsolateral prefrontal cortex tissue female adult (75 years)	ChIP-seq	H3K27ac	1	1_2	Peaks	ENCSR016XBE	ENCFF461XED	HAS1	Peak_73889	chr19:51725079-51725453	24	4.61371	6.12726	4.05595	195
DLPFC	Homo sapiens dorsolateral prefrontal cortex tissue female adult (75 years)	ChIP-seq	H3K27ac	1	1_2	Peaks	ENCSR016XBE	ENCFF461XED	HAS1	Peak_24466	chr19:51725855-51726216	47	6.76341	12.9375	10.4224	393
DLPFC	Homo sapiens dorsolateral prefrontal cortex tissue female adult (75 years)	ChIP-seq	H3K4me1	1	1_1	Peaks	ENCSR253JFN	ENCFF216FIO	HAS1	Peak_199623	chr19:51725110-51725290	22	2.8975	2.9599	1.13711	241
DLPFC	Homo sapiens dorsolateral prefrontal cortex tissue female adult (75 years)	ChIP-seq	H3K9me3	1	1_1	Peaks	ENCSR349III	ENCFF609RQS	HAS1	None						143
DLPFC	Homo sapiens dorsolateral prefrontal cortex tissue female adult (75 years)	ChIP-seq	H3K9ac	1	1_1	Peaks	ENCSR448MML	ENCFF270IRU	HAS1	Peak_36325	chr19:51719246-51720067	58	5.52598	9.64955	7.30822	103
DLPFC	Homo sapiens dorsolateral prefrontal cortex tissue female adult (75 years)	ChIP-seq	H3K9ac	1	1_1	Peaks	ENCSR448MML	ENCFF270IRU	HAS1	Peak_89553	chr19:51724280-51724462	30	3.79911	5.29603	3.2493	216
DLPFC	Homo sapiens dorsolateral prefrontal cortex tissue female adult (75 years)	ChIP-seq	H3K9ac	1	1_1	Peaks	ENCSR448MML	ENCFF270IRU	HAS1	Peak_155186	chr19:51725294-51725463	17	2.76299	3.10714	1.3333	63
DLPFC	Homo sapiens dorsolateral prefrontal cortex tissue female adult (75 years)	ChIP-seq	H3K9ac	1	1_1	Peaks	ENCSR448MML	ENCFF270IRU	HAS1	Peak_127587	chr19:51725850-51726237	24	2.84246	4.20226	2.30122	72
DLPFC	Homo sapiens dorsolateral prefrontal cortex tissue female adult (75 years)	ChIP-seq	H3K36me3	1	1_1	Peaks	ENCSR629RJB	ENCFF188GVW	HAS1	Peak_145309	chr19:51712473-51712634	57	3.45859	4.53297	2.49205	207
DLPFC	Homo sapiens dorsolateral prefrontal cortex tissue female adult (75 years)	ChIP-seq	H3K36me3	1	1_1	Peaks	ENCSR629RJB	ENCFF188GVW	HAS1	Peak_80020	chr19:51712807-51712970	89	4.24052	6.26097	3.92153	645
DLPFC	Homo sapiens dorsolateral prefrontal cortex tissue female adult (75 years)	ChIP-seq	H3K36me3	1	1_1	Peaks	ENCSR629RJB	ENCFF188GVW	HAS1	Peak_157052	chr19:51715907-51716084	51	3.05998	4.25357	2.26013	271
TL	Temporal lobe tissue female adult 75 years	ChIP-seq	H3K9me3	1	1_1	Peaks	ENCSR405YYG	ENCFF042WDJ	HAS1	None
TL	Temporal lobe tissue female adult 75 years	ChIP-seq	H3K4me3	1	1_1	Peaks	ENCSR477BHF	ENCFF788FGD	HAS1	Peak_16330	chr19:51718809-51720221	121	11.1029	24.1193	21.4869	956
TL	Temporal lobe tissue female adult 75 years	ChIP-seq	H3K4me3	1	1_1	Peaks	ENCSR477BHF	ENCFF788FGD	HAS1	Peak_58122	chr19:51725929-51726235	20	3.21381	4.14638	2.12573	189
TL	Temporal lobe tissue female adult 75 years	ChIP-seq	H3K4me1	1	1_1	Peaks	ENCSR479GJI	ENCFF289NQI	HAS1	Peak_161895	chr19:51719723-51719892	37	3.19146	3.73604	1.81161	12
TL	Temporal lobe tissue female adult 75 years	ChIP-seq	H3K4me1	1	1_1	Peaks	ENCSR479GJI	ENCFF289NQI	HAS1	Peak_65356	chr19:51723662-51723843	84	4.43772	6.6833	4.25207	113
TL	Temporal lobe tissue female adult 75 years	ChIP-seq	H3K4me1	1	1_1	Peaks	ENCSR479GJI	ENCFF289NQI	HAS1	Peak_159714	chr19:51724022-51724186	37	3.58777	3.7999	1.84557	128
TL	Temporal lobe tissue female adult 75 years	ChIP-seq	H3K4me1	1	1_1	Peaks	ENCSR479GJI	ENCFF289NQI	HAS1	Peak_30857	chr19:51724629-51725246	124	5.74807	9.19518	6.38464	459
TL	Temporal lobe tissue female adult 75 years	ChIP-seq	H3K4me1	1	1_1	Peaks	ENCSR479GJI	ENCFF289NQI	HAS1	Peak_167878	chr19:51725356-51725561	35	3.26504	3.62443	1.7167	76
TL	Temporal lobe tissue female adult 75 years	ChIP-seq	H3K27me3	1	1_1	Peaks	ENCSR569AGQ	ENCFF503FBT	HAS1	Peak_69007	chr19:51719176-51719335	69	3.54424	4.29205	1.64153	130
TL	Temporal lobe tissue female adult 75 years	ChIP-seq	H3K27me3	1	1_1	Peaks	ENCSR569AGQ	ENCFF503FBT	HAS1	Peak_39056	chr19:51719513-51719861	90	3.93905	5.07927	2.23887	265
TL	Temporal lobe tissue female adult 75 years	ChIP-seq	H3K27me3	1	1_1	Peaks	ENCSR569AGQ	ENCFF503FBT	HAS1	Peak_88063	chr19:51723252-51723411	55	3.06735	3.73011	1.2595	101
TL	Temporal lobe tissue female adult 75 years	ChIP-seq	H3K27me3	1	1_1	Peaks	ENCSR569AGQ	ENCFF503FBT	HAS1	Peak_134168	chr19:51723987-51724221	28	2.69049	2.77027	0.65005	61
TL	Temporal lobe tissue female adult 75 years	ChIP-seq	H3K27ac	1	1_2	Peaks	ENCSR608XIG	ENCFF923EGZ	HAS1	Peak_8815	chr19:51724422-51726342	84	12.2815	28.8822	26.0943	1641
TL	Temporal lobe tissue female adult 75 years	ChIP-seq	H3K9ac	1	1_1	Peaks	ENCSR768DMK	ENCFF073IAW	HAS1	Peak_26308	chr19:51719028-51720008	66	7.18165	12.299	9.78511	290
TL	Temporal lobe tissue female adult 75 years	ChIP-seq	H3K9ac	1	1_1	Peaks	ENCSR768DMK	ENCFF073IAW	HAS1	Peak_63712	chr19:51724656-51724913	29	4.47691	5.58205	3.41872	106
TL	Temporal lobe tissue female adult 75 years	ChIP-seq	H3K9ac	1	1_1	Peaks	ENCSR768DMK	ENCFF073IAW	HAS1	Peak_63713	chr19:51725354-51725548	29	4.47691	5.58205	3.41872	62
TL	Temporal lobe tissue female adult 75 years	ChIP-seq	H3K9ac	1	1_1	Peaks	ENCSR768DMK	ENCFF073IAW	HAS1	Peak_37957	chr19:51725894-51726250	45	4.68463	8.44714	6.09978	203
HPC	Layer of Hippocampus	ChIP-seq	H3K4me3	1	1_1	Peaks	ENCSR418JIS	ENCFF597EDA	HAS1	Peak_19304	chr19:51719184-51720004	91	7.9689	15.5972	12.9875	653
HPC	Layer of Hippocampus	ChIP-seq	H3K4me3	1	1_1	Peaks	ENCSR418JIS	ENCFF597EDA	HAS1	Peak_38768	chr19:51726027-51726202	33	4.49155	5.96195	3.69888	73
HPC	Layer of Hippocampus	ChIP-seq	H3K27ac	1	1_1	Peaks	ENCSR123HEE	ENCFF704LFU	HAS1	Peak_43611	chr19:51725132-51725624	27	5.99136	8.7889	6.63274	319
HPC	Layer of Hippocampus	ChIP-seq	H3K27ac	1	1_1	Peaks	ENCSR123HEE	ENCFF704LFU	HAS1	Peak_10859	chr19:51725908-51726256	84	14.5157	30.1647	27.322	172
HPC	Layer of Hippocampus	ChIP-seq	H3K27me3	1	1_1	Peaks	ENCSR231NER	ENCFF231NER	HAS1	Peak_109855	chr19:51716705-51717070	46	2.66907	3.24344	0.91991	253
HPC	Layer of Hippocampus	ChIP-seq	H3K27me3	1	1_1	Peaks	ENCSR231NER	ENCFF231NER	HAS1	Peak_80817	chr19:51718923-51719112	68	3.2984	3.91958	3.91958	131
HPC	Layer of Hippocampus	ChIP-seq	H3K27me3	1	1_1	Peaks	ENCSR231NER	ENCFF231NER	HAS1	Peak_29187	chr19:51719272-51719427	116	4.123	5.57988	2.45623	30
HPC	Layer of Hippocampus	ChIP-seq	H3K27me3	1	1_1	Peaks	ENCSR231NER	ENCFF231NER	HAS1	Peak_4609	chr19:51719664-51719982	223	5.57016	9.03249	5.17747	140
HPC	Layer of Hippocampus	ChIP-seq	H3K27me3	1	1_1	Peaks	ENCSR231NER	ENCFF231NER	HAS1	Peak_6825	chr19:51721120-51721342	199	5.28393	8.24331	4.56914	115
HPC	Layer of Hippocampus	ChIP-seq	H3K27me3	1	1_1	Peaks	ENCSR231NER	ENCFF231NER	HAS1	Peak_7570	chr19:51723689-51723956	193	4.9451	8.00168	4.35685	136
HPC	Layer of Hippocampus	ChIP-seq	H3K27me3	1	1_1	Peaks	ENCSR231NER	ENCFF231NER	HAS1	Peak_129149	chr19:51724035-51724179	25	2.44879	2.51444	0.55082	68
HPC	Layer of Hippocampus	ChIP-seq	H3K27me3	1	1_1	Peaks	ENCSR231NER	ENCFF231NER	HAS1	Peak_92543	chr19:51725053-51725216	68	3.28712	3.90251	1.30548	89
HPC	Layer of Hippocampus	ChIP-seq	H3K27me3	1	1_1	Peaks	ENCSR231NER	ENCFF231NER	HAS1	Peak_55567	chr19:51725427-51725571	92	3.69801	4.70803	1.8457	22
HPC	Layer of Hippocampus	ChIP-seq	H3K4me1	1	1_1	Peaks	ENCSR638HSG	ENCFF854JUM	HAS1	Peak_24934	chr19:51719189-51719868	108	6.31719	10.502	7.55975	600
HPC	Layer of Hippocampus	ChIP-seq	H3K4me1	1	1_1	Peaks	ENCSR638HSG	ENCFF854JUM	HAS1	Peak_35384	chr19:51723653-51723874	93	5.53119	9.22751	6.45277	103
HPC	Layer of Hippocampus	ChIP-seq	H3K4me1	1	1_1	Peaks	ENCSR638HSG	ENCFF854JUM	HAS1	Peak_100076	chr19:51724659-51724815	51	4.31922	5.64367	3.36563	84
HPC	Layer of Hippocampus	ChIP-seq	H3K4me1	1	1_1	Peaks	ENCSR638HSG	ENCFF854JUM	HAS1	Peak_115894	chr19:51725300-51725540	46	4.20449	5.19182	2.98905	136
HPC	Layer of Hippocampus	ChIP-seq	H3K36me3	1	1_1	Peaks	ENCSR286VMZ	ENCFF320REU	HAS1	Peak_104580	chr19:51716156-51716317	60	3.89944	4.80492	2.51232	41
HPC	Layer of Hippocampus	ChIP-seq	H3K9me3	1	1_1	Peaks	ENCSR431FZZ	ENCFF143TLU	HAS1	None
HPC	Layer of Hippocampus	ChIP-seq	H3K9ac	1	1_1	Peaks	ENCSR892RZN	ENCFF070JVE	HAS1	Peak_44694	chr19:51719193-51720029	51	5.25412	8.5144	6.27237	598
HPC	Layer of Hippocampus	ChIP-seq	H3K9ac	1	1_1	Peaks	ENCSR892RZN	ENCFF070JVE	HAS1	Peak_59419	chr19:51723741-51724095	40	4.60446	6.85171	4.70244	208
HPC	Layer of Hippocampus	ChIP-seq	H3K9ac	1	1_1	Peaks	ENCSR892RZN	ENCFF070JVE	HAS1	Peak_156795	chr19:51724692-51724841	18	2.90678	3.32613	1.52737	91
HPC	Layer of Hippocampus	ChIP-seq	H3K9ac	1	1_1	Peaks	ENCSR892RZN	ENCFF070JVE	HAS1	Peak_48760	chr19:51725006-51725632	46	5.04469	7.85601	5.64409	198
HPC	Layer of Hippocampus	ChIP-seq	H3K9ac	1	1_1	Peaks	ENCSR892RZN	ENCFF070JVE	HAS1	Peak_16020	chr19:51725908-51726349	138	9.5016	22.1981	19.414	184
										47

## Sheet: HAS2
Cell	Biosample	Assay	Target	BioRep	TechRep	Output	Experiment	Accesssion	associated gene	Peak name	Location	Score	signalValue	pValue	qValue	peak
H1	Neuronal stem cell originated from H1	ChIP-seq	H3K4me1	1,2	1_1, 2_1	Replicated Peaks	ENCSR254NLC	ENCFF595SVX	HAS2	Peak_219691	chr8:121636306-121636528	36	2.90808	3.6556	1.73373	134
H1	Neuronal stem cell originated from H1	ChIP-seq	H3K4me1	1	1_1	Peaks	ENCSR506LVE	ENCFF028XMB	HAS2	Peak_224589	chr8:121608744-121608845	70	3.80465	4.68882	2.56599	52
H1	Neuronal stem cell originated from H1	ChIP-seq	H3K4me1	1	1_1	Peaks	ENCSR506LVE	ENCFF028XMB	HAS2	Peak_322603	chr8:121631717-121631816	44	3.13429	3.52921	1.67486	65
H1	Neuronal stem cell originated from H1	ChIP-seq	H3K4me1	1	1_1	Peaks	ENCSR506LVE	ENCFF028XMB	HAS2	Peak_250515	chr8:121631909-121632020	63	3.61372	4.39761	2.33222	79
H1	Neuronal stem cell originated from H1	ChIP-seq	H3K4me1	1	1_1	Peaks	ENCSR506LVE	ENCFF028XMB	HAS2	Peak_35977	chr8:121639231-121639464	202	5.74768	10.3919	7.31106	96
H1	Neuronal stem cell originated from H1	ChIP-seq	H3K4me1	1	1_1	Peaks	ENCSR506LVE	ENCFF028XMB	HAS2	Peak_345190	chr8:121639610-121639724	33	2.54028	3.02608	1.24457	68
H1	Neuronal stem cell originated from H1	ChIP-seq	H3K4me1	1	1_1	Peaks	ENCSR506LVE	ENCFF028XMB	HAS2	Peak_361311	chr8:121641812-121641954	26	2.62757	2.77865	1.09799	33
H1	Neuronal stem cell originated from H1	ChIP-seq	H3K4me1	1	1_1	Peaks	ENCSR506LVE	ENCFF028XMB	HAS2	Peak_116572	chr8:121642693-121643010	114.0	4.75581	4.75581	4.107	65
H1	Neuronal stem cell originated from H1	ChIP-seq	H3K4me1	1	1_1	Peaks	ENCSR506LVE	ENCFF028XMB	HAS2	Peak_352446	chr8:121643163-121643262	33	2.70479	3.01824	1.24457	49
H1	Neuronal stem cell originated from H1	ChIP-seq	H3K4me2	1,2	1_1,1_2,2_1	Replicated Peaks	ENCSR5405HLL	ENCFF116RRI	HAS2	Peak_19792	chr8:121639475-121640007	117	3.88851	11.7709	9.10591	260
H1	Neuronal stem cell originated from H1	ChIP-seq	H3K4me2	1,2	1_1,1_2,2_1	Replicated Peaks	ENCSR5405HLL	ENCFF116RRI	HAS2	Peak_13554	chr8:121640059-121640909	156	4.40516	15.6496	12.6794	463
H1	Neuronal stem cell originated from H1	ChIP-seq	H3K4me2	1,2	1_1,1_2,2_1	Replicated Peaks	ENCSR5405HLL	ENCFF116RRI	HAS2	Peak_24710	chr8:121641595-121642402	97	3.37715	9.72454	7.20722	617
H1	Neuronal stem cell originated from H1	ChIP-seq	H3K4me2	1	1_1	Peaks	ENCSR486GWT	ENCFF599DMI	HAS2	Peak_80626	chr8:121636290-121636424	28	3.0319	3.47372	1.45463	29
H1	Neuronal stem cell originated from H1	ChIP-seq	H3K4me2	1	1_1	Peaks	ENCSR486GWT	ENCFF599DMI	HAS2	Peak_82620	chr8:121639010-121639144	28	3.02275	3.45351	1.4472	109
H1	Neuronal stem cell originated from H1	ChIP-seq	H3K4me2	1	1_1	Peaks	ENCSR486GWT	ENCFF599DMI	HAS2	Peak_5802	chr8:121641255-121642064	407	16.8325	32.5939	28.8256	635
H1	Neuronal stem cell originated from H1	ChIP-seq	H3K4me2	1	1_1	Peaks	ENCSR486GWT	ENCFF599DMI	HAS2	Peak_28352	chr8:121642233-121642466	115	6.6731	10.1739	7.77109	117
H1	Neuronal stem cell originated from H1	ChIP-seq	H3K4me2	1	1_1	Peaks	ENCSR486GWT	ENCFF599DMI	HAS2	Peak_49180	chr8:121642515-121642835	47	4.05691	4.95305	2.82052	204
H1	Neuronal stem cell originated from H1	ChIP-seq	H3K4me3	1	1_1	Replicated Peaks	ENCSR416CJP	ENCFF169CFX	HAS2	Peak_7770	chr8:121639272-121640993	368	46.8124	225.584	222.341	862
H1	Neuronal stem cell originated from H1	ChIP-seq	H3K4me3	1	1_1	Replicated Peaks	ENCSR416CJP	ENCFF169CFX	HAS2	Peak_19891	chr8:121641260-121642371	48	7.10677	26.1064	23.7626	491
H1	neural cell originated from H1	ChIP-seq	H3K4me3	1,2	1_1,1_2,2_1	Replicated Peaks	ENCSR608VNA	ENCFF033NCR	HAS2	Peak_9485	chr8:121639090-121641073	1000	37.4903	431.712	428.899	774
H1	neural cell originated from H1	ChIP-seq	H3K4me3	1,2	1_1, 2_1	Replicated Peaks	ENCSR956CTX	ENCFF943ZAL	HAS2	Peak_10268	chr8:121639246-121640733	895	13.7112	89.5246	86.4955	800
H1	neural cell originated from H1	ChIP-seq	H3K4me3	1,2	1_1, 2_1	Replicated Peaks	ENCSR956CTX	ENCFF943ZAL	HAS2	Peak_21903	chr8:121641328-121641521	168	5.32714	16.8787	14.4929	90
H1	neural cell originated from H1	ChIP-seq	H3K4me3	1,2	1_1, 2_1	Replicated Peaks	ENCSR956CTX	ENCFF943ZAL	HAS2	Peak_19952	chr8:121641625-121641962	229	6.42457	22.9132	20.4634	265
H1	Neuronal stem cell originated from H1	ChIP-seq	H3K4ac	1,2	1_1,2_1	Replicated Peaks	ENCSR476FBL	ENCFF184ITK	HAS2	None
H1	neural cell originated from H1	ChIP-seq	H3K9me2	1,2	1_1, 2_1	Replicated Peaks	ENCSR397HSO	ENCFF024MWK	HAS2	None
H1	neural cell originated from H1	ChIP-seq	H3K9me3	1,2	1_1,2_1	Replicated Peaks	ENCSR405NQJ	ENCFF449KUB	HAS2	None
H1	Neuronal stem cell originated from H1	ChIP-seq	H3K9me3	1,2,3	1_1, 2_1, 3_1	Replicated Peaks	ENCSR391WDE	ENCFF287CZH	HAS2	None
H1	neural cell originated from H1	ChIP-seq	H3K9ac	1,2	1_1, 2_1	Replicated Peaks	ENCSR531QHM	ENCFF310ZNC	HAS2	Peak_13983	chr8:121639298-121640678	459	10.4733	45.9444	43.5049	581
H1	Neuronal stem cell originated from H1	ChIP-seq	H3K9ac	1	1_1	Peaks	ENCSR626UPW	ENCFF144VVI	HAS2	Peak_13494	chr8:121639511-121640229	126	8.56702	13.7224	10.5298	643
H1	Neuronal stem cell originated from H1	ChIP-seq	H3K9ac	1	1_1	Peaks	ENCSR626UPW	ENCFF144VVI	HAS2	Peak_190320	chr8:121641841-121641960	28	3.49555	3.99109	1.82581	57
H1	Neuronal stem cell originated from H1	ChIP-seq	H3K14ac	1	1_1	Peaks	ENCSR687EBF	ENCFF149ZNH	HAS2	Peak_111332	chr8:121639872-121640038	110	4.04135	5.4522	2.7979	100
H1	Neuronal stem cell originated from H1	ChIP-seq	H3K14ac	1	1_1	Peaks	ENCSR687EBF	ENCFF149ZNH	HAS2	Peak_187631	chr8:121640081-121640264	83	3.57072	4.5118	2.18902	116
H1	Neuronal stem cell originated from H1	ChIP-seq	H3K18ac	1,2	1_1, 2_1	Replicated Peaks	ENCSR182XTG	ENCFF294VJY	HAS2	Peak_23712	chr8:121639295-121640286	98	6.06967	9.88123	6.89277	802
H1	Neuronal stem cell originated from H1	ChIP-seq	H3K18ac	1,2	1_1, 2_1	Replicated Peaks	ENCSR182XTG	ENCFF294VJY	HAS2	Peak_41402	chr8:121640518-121640648	75	4.81921	7.53305	4.79485	72
H1	Neuronal stem cell originated from H1	ChIP-seq	H3K18ac	1,2	1_1, 2_1	Replicated Peaks	ENCSR182XTG	ENCFF294VJY	HAS2	Peak_37216	chr8:121641320-121641513	78	5.23496	7.89744	5.12511	98
H1	Neuronal stem cell originated from H1	ChIP-seq	H3K18ac	1,2	1_1, 2_1	Replicated Peaks	ENCSR182XTG	ENCFF294VJY	HAS2	Peak_47314	chr8:121641792-121641959	70	4.72621	7.09019	4.42283	73
H1	Neuronal stem cell originated from H1	ChIP-seq	H3K23ac	1,2	1_1,2_1	Replicated Peaks	ENCSR361LIU	ENCFF603HIY	HAS2	Peak_2716	chr8:121639273-121640329	153	7.03659	15.3767	11.2307	121
H1	Neuronal stem cell originated from H1	ChIP-seq	H3K23ac	1,2	1_1,2_1	Replicated Peaks	ENCSR361LIU	ENCFF603HIY	HAS2	Peak_12506	chr8:121641317-121641540	104	5.7303	10.4083	6.9828	99
H1	Neuronal stem cell originated from H1	ChIP-seq	H3K27ac	1,2	1_1,2_1	Replicated Peaks	ENCSR124VOE	ENCFF030OVB	HAS2	None
H1	Neuronal stem cell originated from H1	ChIP-seq	H3K27ac	1,2,3	1_1, 2_1, 3_1	Replicated Peaks	ENCSR799SRL	ENCFF989CMY	HAS2	Peak_18348	chr8:121639529-121640208	139	5.38749	13.9794	11.3401	268
H1	Neuronal stem cell originated from H1	ChIP-seq	H3K27ac	1,2,3	1_1, 2_1, 3_1	Replicated Peaks	ENCSR799SRL	ENCFF989CMY	HAS2	Peak_14402	chr8:121641622-121642072	189	6.173	18.9809	16.2206	262
H1	Neuronal stem cell originated from H1	ChIP-seq	H3K27ac	1	1_1	Peaks	ENCSR331CCW	ENCFF798LYM	HAS2	Peak_12559	chr8:121641638-121641929	69	4.55312	6.25144	2.92063	193
H1	Neuronal stem cell originated from H1	ChIP-seq	H3K27ac	1	1_1	Peaks	ENCSR331CCW	ENCFF798LYM	HAS2	Peak_26013	chr8:121642672-121642791	51	4.00619	4.99888	1.8878	46
H1	Neuronal stem cell originated from H1	ChIP-seq	H3K27ac	1	1_1	Peaks	ENCSR852DMC	ENCFF974LUW	HAS2	Peak_12447	chr8:121639404-121640175	57	7.10045	12.6681	9.84733	557
H1	Neuronal stem cell originated from H1	ChIP-seq	H3K27ac	1	1_1	Peaks	ENCSR852DMC	ENCFF974LUW	HAS2	Peak_60231	chr8:121640387-121640700	14	2.63961	3.19393	1.03217	157
H1	Neuronal stem cell originated from H1	ChIP-seq	H3K27ac	1	1_1	Peaks	ENCSR852DMC	ENCFF974LUW	HAS2	Peak_14928	chr8:121641259-121642470	47	6.2651	10.5177	7.78489	573
H1	Neural cell originated from H1	ChIP-seq	H3K27me3	1,2	1_1, 2_1	Replicated Peaks	ENCSR654VRX	ENCFF104DEP	HAS2	Peak_884	chr8:121639012-121642427	496	11.3105	49.6316	45.6156	2924
H1	Neuronal stem cell originated from H1	ChIP-seq	H3K27me3	1,2	1_1, 2_1	Replicated Peaks	ENCSR692CTK	ENCFF768JWN	HAS2	None
H1	Neuronal stem cell originated from H1	ChIP-seq	H3K27me3	1,2	1_1, 2_1	Replicated Peaks	ENCSR694LBI	ENCFF143FMU	HAS2	None
H1	Neuronal stem cell originated from H1	ChIP-seq	H3K36me3	1,2	1_1, 2_1	Replicated Peaks	ENCSR256ESY	ENCFF744ISK	HAS2	None
H1	Neural cell originated from H1	ChIP-seq	H3K36me3	1,2	1_1, 2_1	Replicated Peaks	ENCSR714KGG	ENCFF787OKR	HAS2	None
H1	Neuronal stem cell originated from H1	ChIP-seq	H3K36me3	1	1_1	Peaks	ENCSR874JLQ	ENCFF388XWV	HAS2	Peak_156320	chr8:121614691-121614868	74	4.0556	4.95029	2.71509	90
H1	Neuronal stem cell originated from H1	ChIP-seq	H3K79me1	1	1_1	Peaks	ENCSR570POG	ENCFF892PVK	HAS2	Peak_160425	chr8:121614726-121614920	47	3.29213	3.6702	1.38764	121
H1	Neuronal stem cell originated from H1	ChIP-seq	H4K8ac	1	1_1	Peaks	ENCSR277JAU	ENCFF081TZI	HAS2	Peak_137602	chr8:121639534-121639686	92	3.39491	3.83098	1.39642	98
H1	neural cell originated from H1	ChIP-seq	H4K20me1	1,2	1_1, 2_1	Replicated Peaks	ENCSR958ZMM	ENCFF082FKW	HAS2	None
H1	Neuronal stem cell originated from H1	ChIP-seq	H4K91ac	1	1_1	Peaks	ENCSR260CXF	ENCFF631KBX	HAS2	Peak_186884	chr8:121636188-121636414	34	2.78203	2.90386	0.87782	31
H1	Neuronal stem cell originated from H1	ChIP-seq	H2AK5ac	1,2	1_1, 2_2	Replicated Peaks	ENCSR732NFR	ENCFF048RWC	HAS2	Peak_72843	chr8:121639684-121639908	47	3.35745	4.73658	2.38227	101
H1	Neuronal stem cell originated from H1	ChIP-seq	H2BK120ac	1,2	1_1, 2_1	Replicated Peaks	ENCSR811NNT	ENCFF904WLF	HAS2	Peak_16644	chr8:121639366-121640221	76	4.37031	7.60228	4.27953	691
H1	Neuronal stem cell originated from H1	ChIP-seq	H2BK12ac	1	1_1	Peaks	ENCSR940RIU	ENCFF718EED	HAS2	Peak_57984	chr8:121639557-121640284	142	4.24066	6.00508	3.09771	420
H1	Neuronal stem cell originated from H1	ChIP-seq	H2BK15ac	1,2	1_1, 2_1	Replicated Peaks	ENCSR123JZO	ENCFF772JDP	HAS2	Peak_1152	chr8:121639280-121640286	127	6.0027	12.784	8.18439	605
H1	Neuronal stem cell originated from H1	ChIP-seq	H2BK5ac	1	1_1	Peaks	ENCSR651SVZ	ENCFF995COG	HAS2	Peak_159857	chr8:121614723-121614828	39	3.81947	4.57348	2.02839	78
H1	Neuronal stem cell originated from H1	ChIP-seq	H2BK5ac	1	1_1	Peaks	ENCSR651SVZ	ENCFF995COG	HAS2	Peak_27973	chr8:121639686-121639989	74	5.28418	7.40508	4.05665	80
H1	Neuronal stem cell originated from H1	ChIP-seq	H2BK5ac	1	1_1	Peaks	ENCSR651SVZ	ENCFF995COG	HAS2	Peak_103556	chr8:121640127-121640253	49	4.21207	5.31962	2.57765	49
H1	Neuronal stem cell originated from H1	ChIP-seq	H2BK5ac	1	1_1	Peaks	ENCSR651SVZ	ENCFF995COG	HAS2	Peak_168600	chr8:121641348-121641461	38	3.75339	4.47002	2.02118	31
H1	Neuronal stem cell originated from H1	ChIP-seq	H2BK5ac	1	1_1	Peaks	ENCSR651SVZ	ENCFF995COG	HAS2	Peak_115152	chr8:121641652-121641756	46	4.07937	5.11235	2.41458	59
SK-N-SH	SK-N-SH (neuroblastoma cell line)	ChIP-seq	H3K9ac	1,2	1_1, 2_1	Replicated Peaks	ENCSR121INC	ENCFF389UIL	HAS2	Peak_59230	chr8:121625819-121626281	39	2.18998	3.9465	2.0797	267
SK-N-SH	SK-N-SH (neuroblastoma cell line)	ChIP-seq	H3K9ac	1,2	1_1, 2_1	Replicated Peaks	ENCSR121INC	ENCFF389UIL	HAS2	Peak_2512	chr8:121637676-121642427	1000	19.9237	183.158	179.492	3191
SK-N-SH	SK-N-SH (neuroblastoma cell line)	ChIP-seq	H3K79me2	1,2	1_1, 2_1	Replicated Peaks	ENCSR074TRC	ENCFF967BVX	HAS2	Peak_102331	chr8:121613664-121614186	59	2.78674	5.95845	4.50362	394
SK-N-SH	SK-N-SH (neuroblastoma cell line)	ChIP-seq	H3K79me2	1,2	1_1, 2_1	Replicated Peaks	ENCSR074TRC	ENCFF967BVX	HAS2	Peak_80265	chr8:121615756-121616256	71	2.87898	7.13797	5.62941	157
SK-N-SH	SK-N-SH (neuroblastoma cell line)	ChIP-seq	H3K79me2	1,2	1_1, 2_1	Replicated Peaks	ENCSR074TRC	ENCFF967BVX	HAS2	Peak_4252	chr8:121616342-121641105	600	9.10699	60.0526	57.3161	22218
SK-N-SH	SK-N-SH (neuroblastoma cell line)	ChIP-seq	H3K27ac	1,2	1_1, 2_1	Replicated Peaks	ENCSR000FCU	ENCFF889GQX	HAS2	Peak_63025	chr8:121639427-121640310	81	5.26646	8.11358	6.28113	461
SK-N-SH	SK-N-SH (neuroblastoma cell line)	ChIP-seq	H3K27ac	1,2	1_1, 2_1	Replicated Peaks	ENCSR000FCU	ENCFF889GQX	HAS2	Peak_42459	chr8:121640403-121641195	126	6.5519	12.6535	10.6743	247
SK-N-SH	SK-N-SH (neuroblastoma cell line)	ChIP-seq	H3K27ac	1,2	1_1, 2_1	Replicated Peaks	ENCSR000FCU	ENCFF889GQX	HAS2	Peak_106662	chr8:121641282-121641542	47	2.99577	4.70182	3.05508	113
SK-N-SH	SK-N-SH (neuroblastoma cell line)	ChIP-seq	H3K27ac	1,2	1_1, 2_1	Replicated Peaks	ENCSR000FCU	ENCFF889GQX	HAS2	Peak_55755	chr8:121641598-121642338	90	4.08388	9.09299	7.23122	282
SK-N-SH	SK-N-SH (neuroblastoma cell line)	ChIP-seq	H3K27ac	1,2	1_1, 2_1	Replicated Peaks	ENCSR000FCU	ENCFF889GQX	HAS2	Peak_63592	chr8:121642576-121642752	80	5.01083	8.07725	6.26527	98
SK-N-SH	SK-N-SH (neuroblastoma cell line)	ChIP-seq	H3K27ac	1,2	1_1, 2_1	Replicated Peaks	ENCSR564IGJ	ENCFF538EWF	HAS2	Peak_45530	chr8:121610967-121611814	186	4.39078	18.689	16.9263	176
SK-N-SH	SK-N-SH (neuroblastoma cell line)	ChIP-seq	H3K27ac	1,2	1_1, 2_1	Replicated Peaks	ENCSR564IGJ	ENCFF538EWF	HAS2	Peak_63280	chr8:121612109-121612625	92	3.19511	9.2681	7.63738	262
SK-N-SH	SK-N-SH (neuroblastoma cell line)	ChIP-seq	H3K27ac	1,2	1_1, 2_1	Replicated Peaks	ENCSR564IGJ	ENCFF538EWF	HAS2	Peak_88388	chr8:121617717-121618593	49	2.22987	4.9824	3.45655	75
SK-N-SH	SK-N-SH (neuroblastoma cell line)	ChIP-seq	H3K27ac	1,2	1_1, 2_1	Replicated Peaks	ENCSR564IGJ	ENCFF538EWF	HAS2	Peak_45790	chr8:121619360-121620947	183	4.25928	18.3944	16.6343	702
SK-N-SH	SK-N-SH (neuroblastoma cell line)	ChIP-seq	H3K27ac	1,2	1_1, 2_1	Replicated Peaks	ENCSR564IGJ	ENCFF538EWF	HAS2	Peak_55859	chr8:121623055-121624964	119	3.36204	11.9169	11.9169	1136
SK-N-SH	SK-N-SH (neuroblastoma cell line)	ChIP-seq	H3K27ac	1,2	1_1, 2_1	Replicated Peaks	ENCSR564IGJ	ENCFF538EWF	HAS2	Peak_22846	chr8:121625155-121628838	809	8.21735	80.9258	78.7836	1512
SK-N-SH	SK-N-SH (neuroblastoma cell line)	ChIP-seq	H3K27ac	1,2	1_1, 2_1	Replicated Peaks	ENCSR564IGJ	ENCFF538EWF	HAS2	Peak_15494	chr8:121629942-121633146	1000	15.4959	149.998	147.622	2261
SK-N-SH	SK-N-SH (neuroblastoma cell line)	ChIP-seq	H3K27ac	1,2	1_1, 2_1	Replicated Peaks	ENCSR564IGJ	ENCFF538EWF	HAS2	Peak_83094	chr8:121634185-121634565	56	2.54576	5.6482	4.10222	201
SK-N-SH	SK-N-SH (neuroblastoma cell line)	ChIP-seq	H3K27ac	1,2	1_1, 2_1	Replicated Peaks	ENCSR564IGJ	ENCFF538EWF	HAS2	Peak_55769	chr8:121635383-121636105	119	3.48202	11.9829	10.3059	515
SK-N-SH	SK-N-SH (neuroblastoma cell line)	ChIP-seq	H3K27ac	1,2	1_1, 2_1	Replicated Peaks	ENCSR564IGJ	ENCFF538EWF	HAS2	Peak_57443	chr8:121636269-121637300	112	3.42451	11.2766	9.61063	683
SK-N-SH	SK-N-SH (neuroblastoma cell line)	ChIP-seq	H3K27ac	1,2	1_1, 2_1	Replicated Peaks	ENCSR564IGJ	ENCFF538EWF	HAS2	Peak_3705	chr8:121637487-121642832	1000	41.2424	575.319	572.105	4346
SK-N-SH	SK-N-SH (neuroblastoma cell line)	ChIP-seq	H3K4me1	1,2	1_1, 2_1	Replicated Peaks	ENCSR000FCR	ENCFF684IQH	HAS2	Peak_127553	chr8:121640761-121640998	54	3.56402	5.46828	3.64774	119
SK-N-SH	SK-N-SH (neuroblastoma cell line)	ChIP-seq	H3K4me1	1,2	1_1, 2_1	Replicated Peaks	ENCSR661BMA	ENCFF402EGU	HAS2	Peak_118397	chr8:121626264-121626779	48	2.30578	4.80168	2.78543	223
SK-N-SH	SK-N-SH (neuroblastoma cell line)	ChIP-seq	H3K4me1	1,2	1_1, 2_1	Replicated Peaks	ENCSR661BMA	ENCFF402EGU	HAS2	Peak_79003	chr8:121627855-121628107	60	2.71904	6.07851	3.83041	134
SK-N-SH	SK-N-SH (neuroblastoma cell line)	ChIP-seq	H3K4me1	1,2	1_1, 2_1	Replicated Peaks	ENCSR661BMA	ENCFF402EGU	HAS2	Peak_128913	chr8:121631905-121632323	45	2.17708	4.55325	2.58726	207
SK-N-SH	SK-N-SH (neuroblastoma cell line)	ChIP-seq	H3K4me1	1,2	1_1, 2_1	Replicated Peaks	ENCSR661BMA	ENCFF402EGU	HAS2	Peak_113481	chr8:121636160-121637067	49	2.51352	4.96242	2.91771	152
SK-N-SH	SK-N-SH (neuroblastoma cell line)	ChIP-seq	H3K36me3	1,2	1_1,2_1	Replicated Peaks	ENCSR000FCV	ENCFF840KER	HAS2	Peak_68064	chr8:121613691-121615005	64	4.297	6.47944	4.4156	138
SK-N-SH	SK-N-SH (neuroblastoma cell line)	ChIP-seq	H3K36me3	1,2	1_1, 2_1	Replicated Peaks	ENCSR978CNH	ENCFF765ISG	HAS2	Peak_29296	chr8:121611070-121611989	12	3.81244	12.5627	9.90258	616
SK-N-SH	SK-N-SH (neuroblastoma cell line)	ChIP-seq	H3K36me3	1,2	1_1, 2_1	Replicated Peaks	ENCSR978CNH	ENCFF765ISG	HAS2	Peak_10579	chr8:121612309-121615401	13	4.39616	17.1644	13.9683	872
SK-N-SH	SK-N-SH (neuroblastoma cell line)	ChIP-seq	H3K36me3	1,2	1_1, 2_1	Replicated Peaks	ENCSR978CNH	ENCFF765ISG	HAS2	Peak_72000	chr8:121615735-121616209	11	2.9234	8.76487	6.57925	228
SK-N-SH	SK-N-SH (neuroblastoma cell line)	ChIP-seq	H3K36me3	1,2	1_1, 2_1	Replicated Peaks	ENCSR978CNH	ENCFF765ISG	HAS2	Peak_83297	chr8:121616427-121617900	11	2.55487	8.18046	6.07257	1319
SK-N-SH	SK-N-SH (neuroblastoma cell line)	ChIP-seq	H3K36me3	1,2	1_1, 2_1	Replicated Peaks	ENCSR978CNH	ENCFF765ISG	HAS2	Peak_34813	chr8:121618039-121618940	12	3.63142	11.8662	9.29873	652
SK-N-SH	SK-N-SH (neuroblastoma cell line)	ChIP-seq	H3K36me3	1,2	1_1, 2_1	Replicated Peaks	ENCSR978CNH	ENCFF765ISG	HAS2	Peak_73235	chr8:121620647-121621709	11	2.98807	8.65842	6.48408	930
SK-N-SH	SK-N-SH (neuroblastoma cell line)	ChIP-seq	H3K36me3	1,2	1_1, 2_1	Replicated Peaks	ENCSR978CNH	ENCFF765ISG	HAS2	Peak_42603	chr8:121622187-121622629	12	3.40123	10.9525	8.49111	295
SK-N-SH	SK-N-SH (neuroblastoma cell line)	ChIP-seq	H3K36me3	1,2	1_1, 2_1	Replicated Peaks	ENCSR978CNH	ENCFF765ISG	HAS2	Peak_17479	chr8:121622791-121623745	13	3.99197	14.9045	11.9741	323
SK-N-SH	SK-N-SH (neuroblastoma cell line)	ChIP-seq	H3K36me3	1,2	1_1, 2_1	Replicated Peaks	ENCSR978CNH	ENCFF765ISG	HAS2	Peak_72619	chr8:121624037-121624422	11	2.86796	8.70644	6.5273	188
SK-N-SH	SK-N-SH (neuroblastoma cell line)	ChIP-seq	H3K36me3	1,2	1_1, 2_1	Replicated Peaks	ENCSR978CNH	ENCFF765ISG	HAS2	Peak_57196	chr8:121626988-121627529	11	2.6974	9.72121	7.41423	345
SK-N-SH	SK-N-SH (neuroblastoma cell line)	ChIP-seq	H3K36me3	1,2	1_1, 2_1	Replicated Peaks	ENCSR978CNH	ENCFF765ISG	HAS2	Peak_32710	chr8:121627615-121628786	12	3.4917	12.024	9.42486	973
SK-N-SH	SK-N-SH (neuroblastoma cell line)	ChIP-seq	H3K36me3	1,2	1_1, 2_1	Replicated Peaks	ENCSR978CNH	ENCFF765ISG	HAS2	Peak_61852	chr8:121629454-121629939	11	2.94508	9.41452	7.14864	187
SK-N-SH	SK-N-SH (neuroblastoma cell line)	ChIP-seq	H3K36me3	1,2	1_1, 2_1	Replicated Peaks	ENCSR978CNH	ENCFF765ISG	HAS2	Peak_46532	chr8:121632574-121633430	12	3.36521	10.5816	8.16874	254
SK-N-SH	SK-N-SH (neuroblastoma cell line)	ChIP-seq	H3K36me3	1,2	1_1, 2_1	Replicated Peaks	ENCSR978CNH	ENCFF765ISG	HAS2	Peak_165334	chr8:121634774-121635359	10	2.21549	5.59344	3.83511	222
SK-N-SH	SK-N-SH (neuroblastoma cell line)	ChIP-seq	H3K36me3	1,2	1_1, 2_1	Replicated Peaks	ENCSR978CNH	ENCFF765ISG	HAS2	Peak_105622	chr8:121635476-121636014	11	2.54802	7.26824	5.28173	201
SK-N-SH	SK-N-SH (neuroblastoma cell line)	ChIP-seq	H3K36me3	1,2	1_1, 2_1	Replicated Peaks	ENCSR978CNH	ENCFF765ISG	HAS2	Peak_180412	chr8:121636510-121637139	10	2.48048	5.28059	3.56837	160
SK-N-SH	SK-N-SH (neuroblastoma cell line)	ChIP-seq	H3K36me3	1,2	1_1, 2_1	Replicated Peaks	ENCSR978CNH	ENCFF765ISG	HAS2	Peak_109751	chr8:121638234-121638525	11	2.73278	7.11617	5.14808	195
SK-N-SH	SK-N-SH (neuroblastoma cell line)	ChIP-seq	H3K9me3	1,2	1_1, 2_1	Replicated Peaks	ENCSR000FCT	ENCFF644GVK	HAS2	None
SK-N-SH	SK-N-SH (neuroblastoma cell line)	ChIP-seq	H3K9me3	1,2	1_1, 2_1	Replicated Peaks	ENCSR657OGA	ENCFF483LQF	HAS2	None
SK-N-SH	SK-N-SH (neuroblastoma cell line)	ChIP-seq	H3K4me3	1,2	1_1, 2_1	Replicated Peaks	ENCSR975GZA	ENCFF639PON	HAS2	Peak_41881	chr8:121622326-121622646	68	3.03171	6.88956	4.90944	139
SK-N-SH	SK-N-SH (neuroblastoma cell line)	ChIP-seq	H3K4me3	1,2	1_1, 2_1	Replicated Peaks	ENCSR975GZA	ENCFF639PON	HAS2	Peak_2471	chr8:121637442-121642764	1000	16.9989	162.47	158.548	3221
SK-N-SH	SK-N-SH (neuroblastoma cell line)	ChIP-seq	H3K4me3	1,2	1_1, 2_1	Replicated Peaks	ENCSR000FCS	ENCFF169BNL	HAS2	Peak_32517	chr8:121637760-121638030	35	2.93633	3.53412	1.62071	39
SK-N-SH	SK-N-SH (neuroblastoma cell line)	ChIP-seq	H3K4me3	1,2	1_1, 2_1	Replicated Peaks	ENCSR000FCS	ENCFF169BNL	HAS2	Peak_21749	chr8:121638225-121638750	121	6.52003	12.1886	10.1657	261
SK-N-SH	SK-N-SH (neuroblastoma cell line)	ChIP-seq	H3K4me3	1,2	1_1, 2_1	Replicated Peaks	ENCSR000FCS	ENCFF169BNL	HAS2	Peak_7856	chr8:121638846-121642479	1000	81.9694	399.351	396.313	1326
SK-N-SH	SK-N-SH (neuroblastoma cell line)	ChIP-seq	H3K4me3	1,2	1_1, 2_1	Replicated Peaks	ENCSR000FCS	ENCFF169BNL	HAS2	Peak_18852	chr8:121642520-121642824	242	10.1018	24.2325	22.1405	157
SK-N-SH	SK-N-SH (neuroblastoma cell line)	ChIP-seq	H3K4me2	1,2	1_1, 2_1	Replicated Peaks	ENCSR791INM	ENCFF936UND	HAS2	Peak_69244	chr8:121618285-121618657	64	2.95357	6.46307	4.71772	191
SK-N-SH	SK-N-SH (neuroblastoma cell line)	ChIP-seq	H3K4me2	1,2	1_1, 2_1	Replicated Peaks	ENCSR791INM	ENCFF936UND	HAS2	Peak_53050	chr8:121619532-121621449	89	3.21057	8.90472	7.06388	349
SK-N-SH	SK-N-SH (neuroblastoma cell line)	ChIP-seq	H3K4me2	1,2	1_1, 2_1	Replicated Peaks	ENCSR791INM	ENCFF936UND	HAS2	Peak_45662	chr8:121622055-121622639	107	3.73407	10.7218	8.82431	421
SK-N-SH	SK-N-SH (neuroblastoma cell line)	ChIP-seq	H3K4me2	1,2	1_1, 2_1	Replicated Peaks	ENCSR791INM	ENCFF936UND	HAS2	Peak_80112	chr8:121623588-121624420	54	2.40737	5.42771	3.73348	581
SK-N-SH	SK-N-SH (neuroblastoma cell line)	ChIP-seq	H3K4me2	1,2	1_1, 2_1	Replicated Peaks	ENCSR791INM	ENCFF936UND	HAS2	Peak_70221	chr8:121625703-121626945	63	2.56786	6.31998	4.5799	4.5799
SK-N-SH	SK-N-SH (neuroblastoma cell line)	ChIP-seq	H3K4me2	1,2	1_1, 2_1	Replicated Peaks	ENCSR791INM	ENCFF936UND	HAS2	Peak_62795	chr8:121627866-121628707	72	2.97963	7.29855	5.51864	584
SK-N-SH	SK-N-SH (neuroblastoma cell line)	ChIP-seq	H3K4me2	1,2	1_1, 2_1	Replicated Peaks	ENCSR791INM	ENCFF936UND	HAS2	Peak_37995	chr8:121631969-121632373	134	3.78183	13.4902	11.52	193
SK-N-SH	SK-N-SH (neuroblastoma cell line)	ChIP-seq	H3K4me2	1,2	1_1, 2_1	Replicated Peaks	ENCSR791INM	ENCFF936UND	HAS2	Peak_34318	chr8:121635624-121637080	152	4.56883	15.2836	13.2714	858
SK-N-SH	SK-N-SH (neuroblastoma cell line)	ChIP-seq	H3K4me2	1,2	1_1, 2_1	Replicated Peaks	ENCSR791INM	ENCFF936UND	HAS2	Peak_9053	chr8:121637418-121641105	639	10.4385	63.9332	60.8706	2439
SK-N-SH	SK-N-SH (neuroblastoma cell line)	ChIP-seq	H3K4me2	1,2	1_1, 2_1	Replicated Peaks	ENCSR791INM	ENCFF936UND	HAS2	Peak_9977	chr8:121641222-121642817	611	9.33983	61.1043	58.1193	641
SK-N-SH	SK-N-SH (neuroblastoma cell line)	ChIP-seq	H4K20me1	1,2	1_1, 2_1	Replicated Peaks	ENCSR878HPJ	ENCFF127QRZ	HAS2	Peak_47598	chr8:121616992-121617250	56	2.54009	5.6285	3.60851	182
SK-N-SH	SK-N-SH (neuroblastoma cell line)	ChIP-seq	H4K20me1	1,2	1_1, 2_1	Replicated Peaks	ENCSR878HPJ	ENCFF127QRZ	HAS2	Peak_8495	chr8:121618790-121620101	136	4.25823	13.6033	11.1054	1127
SK-N-SH	SK-N-SH (neuroblastoma cell line)	ChIP-seq	H4K20me1	1,2	1_1, 2_1	Replicated Peaks	ENCSR878HPJ	ENCFF127QRZ	HAS2	Peak_7529	chr8:121620218-121622915	144	4.42223	14.4671	11.9322	2030
SK-N-SH	SK-N-SH (neuroblastoma cell line)	ChIP-seq	H4K20me1	1,2	1_1, 2_1	Replicated Peaks	ENCSR878HPJ	ENCFF127QRZ	HAS2	Peak_17366	chr8:121623067-121624388	95	3.60055	9.53519	7.24693	316
SK-N-SH	SK-N-SH (neuroblastoma cell line)	ChIP-seq	H4K20me1	1,2	1_1, 2_1	Replicated Peaks	ENCSR878HPJ	ENCFF127QRZ	HAS2	Peak_43076	chr8:121624599-121624858	58	2.65914	5.88066	3.83398	70
SK-N-SH	SK-N-SH (neuroblastoma cell line)	ChIP-seq	H4K20me1	1,2	1_1, 2_1	Replicated Peaks	ENCSR878HPJ	ENCFF127QRZ	HAS2	Peak_59688	chr8:121629098-121630376	48	2.487	4.88065	2.92409	496
SK-N-SH	SK-N-SH (neuroblastoma cell line)	ChIP-seq	H4K20me1	1,2	1_1, 2_1	Replicated Peaks	ENCSR878HPJ	ENCFF127QRZ	HAS2	Peak_31941	chr8:121630737-121631768	69	2.82717	6.9557	4.83165	4.83165
SK-N-SH	SK-N-SH (neuroblastoma cell line)	ChIP-seq	H4K20me1	1,2	1_1, 2_1	Replicated Peaks	ENCSR878HPJ	ENCFF127QRZ	HAS2	Peak_29991	chr8:121633219-121633591	71	3.12562	7.17393	5.03211	142
SK-N-SH	SK-N-SH (neuroblastoma cell line)	ChIP-seq	H4K20me1	1,2	1_1, 2_1	Replicated Peaks	ENCSR878HPJ	ENCFF127QRZ	HAS2	Peak_15523	chr8:121635385-121636882	100	3.68414	10.0493	7.72982	1022
SK-N-SH	SK-N-SH (neuroblastoma cell line)	ChIP-seq	H4K20me1	1,2	1_1, 2_1	Replicated Peaks	ENCSR878HPJ	ENCFF127QRZ	HAS2	Peak_20955	chr8:121637323-121638824	86	3.15065	8.68748	6.44894	1321
SK-N-SH	SK-N-SH (neuroblastoma cell line)	ChIP-seq	H3K9me2	1,2	1_1, 2_1	Replicated Peaks	ENCSR423UOT	ENCFF877CHR	HAS2	None
SK-N-SH	SK-N-SH (neuroblastoma cell line)	ChIP-seq	H3K27me3	1,2	1_1, 2_1	Replicated Peaks	ENCSR914QOK	ENCFF046EJA	HAS2	None
SK-N-SH treated with 6uM all trans-retinoic acid for 48h	SK-N-SH (neuroblastoma cell line)	ChIP-seq	H3K36me3	1,2	1_1,2_1	Replicated Peaks	ENCSR000DXO	ENCFF389XAU	HAS2	None
SK-N-SH treated with 6uM all trans-retinoic acid for 48h	SK-N-SH (neuroblastoma cell line)	ChIP-seq	H3K4me3	1,2	1_1,2_1	Replicated Peaks	ENCSR000DXR	ENCFF042PII	HAS2	Peak_25964	chr8:121622137-121622456	42	4.09469	4.27986	2.26895	73
SK-N-SH treated with 6uM all trans-retinoic acid for 48h	SK-N-SH (neuroblastoma cell line)	ChIP-seq	H3K4me3	1,2	1_1,2_1	Replicated Peaks	ENCSR000DXR	ENCFF042PII	HAS2	Peak_7789	chr8:121635652-121642383	1000	70.8491	247.74	244.649	4188
SK-N-SH treated with 6uM all trans-retinoic acid for 48h	SK-N-SH (neuroblastoma cell line)	ChIP-seq	H3K27me3	1,2	1_1, 2_1	Replicated Peaks	ENCSR000DXP	ENCFF848LKO	HAS2	Peak_35165	chr8:121639539-121639699	59	4.61179	5.94877	3.16955	91
BE2C	BE2C	ChIP-seq	H3K4me3	1,2	1_1, 2_1	Replicated Peaks	ENCSR000DQB	ENCFF741QYL	HAS2	Peak_15259	chr8:121639337-121640931	559	18.6745	55.9016	53.5589	528
BE2C	BE2C	ChIP-seq	H3K4me3	1,2	1_1, 2_1	Replicated Peaks	ENCSR000DQB	ENCFF741QYL	HAS2	Peak_26707	chr8:121641120-121641557	91	5.46265	9.12425	7.08832	322
BE2C	BE2C	ChIP-seq	H3K4me3	1,2	1_1, 2_1	Replicated Peaks	ENCSR000DQB	ENCFF741QYL	HAS2	Peak_22155	chr8:121641621-121642800	160	5.22821	16.0864	13.9712	994
BE2C	BE2C	ChIP-seq	H3K27me3	1,2	1_1, 2_1	Replicated Peaks	ENCSR780XZD	ENCFF146RLZ	HAS2	Peak_3097	chr8:121638616-121641029	181	4.20955	18.1928	15.2514	1082
BE2C	BE2C	ChIP-seq	H3K27me3	1,2	1_1, 2_1	Replicated Peaks	ENCSR780XZD	ENCFF146RLZ	HAS2	Peak_4279	chr8:121641636-121642053	137	3.62893	13.7787	10.9836	173
BE2C	BE2C	ChIP-seq	H3K4me1	1,2	1_1, 2_1	Replicated Peaks	ENCSR874NDX	ENCFF241OHQ	HAS2	None
BE2C	BE2C	ChIP-seq	H3K36me3	1,2	1_1, 2_1	Replicated Peaks	ENCSR114YOX	ENCFF715RXH	HAS2	None
BE2C	BE2C	ChIP-seq	H3K9me3	1,2	1_1, 2_1	Replicated Peaks	ENCSR444YIP	ENCFF559CHM	HAS2	None
HAc	Astrocyte of the cerebellum	ChIP-seq	H3K4me3	1,2	1_1, 2_1	Replicated Peaks	ENCSR000DSY	ENCFF536GTT	HAS2	Peak_6679	chr8:121638956-121642829	1000	87.5921	574.399	571.296	917
NHA	normal human astrocyte	ChIP-seq	H3K4me3	1,2	1_1, 2_1	Replicated Peaks	ENCSR000AOU	ENCFF872PPY	HAS2	Peak_7676	chr8:121637570-121642828	927	20.1096	92.7297	89.7587	2070
NHA	normal human astrocyte	ChIP-seq	H3K27ac	1,2	1_1, 2_1	Replicated Peaks	ENCSR000AOQ	ENCFF325PVU	HAS2	Peak_25211	chr8:121631447-121632418	261	9.48566	26.1086	23.8026	625
NHA	normal human astrocyte	ChIP-seq	H3K27ac	1,2	1_1, 2_1	Replicated Peaks	ENCSR000AOQ	ENCFF325PVU	HAS2	Peak_11151	chr8:121638540-121641142	627	17.3452	62.7513	59.9626	1016
NHA	normal human astrocyte	ChIP-seq	H3K27ac	1,2	1_1, 2_1	Replicated Peaks	ENCSR000AOQ	ENCFF325PVU	HAS2	Peak_13992	chr8:121641208-121642432	510	17.0585	51.0149	48.3626	615
NHA	normal human astrocyte	ChIP-seq	H3K27me3	1,2	1_1, 2_1	Replicated Peaks	ENCSR000AOR	ENCFF700TIG	HAS2	None
NHA	normal human astrocyte	ChIP-seq	H3K4me1	1,2	1_1, 2_1	Replicated Peaks	ENCSR000AOT	ENCFF957YXD	HAS2	Peak_79965	chr8:121624092-121624583	81	4.6585	8.12868	6.008	148
NHA	normal human astrocyte	ChIP-seq	H3K4me1	1,2	1_1, 2_1	Replicated Peaks	ENCSR000AOT	ENCFF957YXD	HAS2	Peak_16130	chr8:121631264-121632391	179	7.27122	17.9384	14.9253	811
NHA	normal human astrocyte	ChIP-seq	H3K36me3	1,2	1_1, 2_1	Replicated Peaks	ENCSR000AOs	ENCFF341BTX	HAS2	Peak_61488	chr8:121614059-121614677	71	4.26382	7.12077	4.59435	292
NHA	normal human astrocyte	ChIP-seq	H3K36me3	1,2	1_1, 2_1	Replicated Peaks	ENCSR000AOs	ENCFF341BTX	HAS2	Peak_82786	chr8:121629016-121629953	63	3.97767	6.3371	3.96866	518
NHA	normal human astrocyte	ChIP-seq	H3K9me3	1,3	1_1, 3_3	Replicated Peaks	ENCSR000AQR	ENCFF115NJP	HAS2	None
NHA	normal human astrocyte	ChIP-seq	H3K9me3	1,2	1_1, 2_1	Replicated Peaks	ENCSR000ART	ENCFF102NLS	HAS2	Peak_28277	chr8:121631361-121632357	247	6.12144	24.7606	22.6486	771
NHA	normal human astrocyte	ChIP-seq	H3K9me3	1,2	1_1, 2_1	Replicated Peaks	ENCSR000ART	ENCFF102NLS	HAS2	Peak_4930	chr8:121638221-121642826	1000	30.1889	267.426	264.243	1539
NHA	normal human astrocyte	ChIP-seq	H3K4me2	1,2	1_1, 2_1	Replicated Peaks	ENCSR000ARS	ENCFF223RHO	HAS2	Peak_67728	chr8:121624119-121624757	147	4.49653	14.7189	12.9992	174
NHA	normal human astrocyte	ChIP-seq	H3K4me2	1,2	1_1, 2_1	Replicated Peaks	ENCSR000ARS	ENCFF223RHO	HAS2	Peak_34510	chr8:121631222-121632388	423	8.04677	42.3713	40.3813	858
NHA	normal human astrocyte	ChIP-seq	H3K4me2	1,2	1_1, 2_1	Replicated Peaks	ENCSR000ARS	ENCFF223RHO	HAS2	Peak_50888	chr8:121636004-121637154	235	6.42127	23.5837	21.751	408
NHA	normal human astrocyte	ChIP-seq	H3K4me2	1,2	1_1, 2_1	Replicated Peaks	ENCSR000ARS	ENCFF223RHO	HAS2	Peak_471	chr8:121637345-121643011	1000	40.4988	363.454	358.607	4524
NHA	normal human astrocyte	ChIP-seq	H4k20me1	1,2	1_1, 2_1	Replicated Peaks	ENCSR000ARU	ENCFF509CYS	HAS2	None
NHA	normal human astrocyte	ChIP-seq	H3k79me2	1,2	1_1, 2_1	Replicated Peaks	ENCSR000AQQ	ENCFF733JLY	HAS2	Peak_52158	chr8:121618337-121619210	104	4.69538	10.4387	8.71418	710
NHA	normal human astrocyte	ChIP-seq	H3k79me2	1,2	1_1, 2_1	Replicated Peaks	ENCSR000AQQ	ENCFF733JLY	HAS2	Peak_21976	chr8:121619349-121624861	192	6.26471	19.2232	17.1886	1194
NHA	normal human astrocyte	ChIP-seq	H3k79me2	1,2	1_1, 2_1	Replicated Peaks	ENCSR000AQQ	ENCFF733JLY	HAS2	Peak_100990	chr8:121625171-121625746	63	3.39126	6.37502	4.82956	103
NHA	normal human astrocyte	ChIP-seq	H3k79me2	1,2	1_1, 2_1	Replicated Peaks	ENCSR000AQQ	ENCFF733JLY	HAS2	Peak_43216	chr8:121625827-121627408	118	4.61825	11.877	10.0941	868
NHA	normal human astrocyte	ChIP-seq	H3k79me2	1,2	1_1, 2_1	Replicated Peaks	ENCSR000AQQ	ENCFF733JLY	HAS2	Peak_42397	chr8:121627543-121628166	120	4.81916	12.0573	10.266	213
NHA	normal human astrocyte	ChIP-seq	H3k79me2	1,2	1_1, 2_1	Replicated Peaks	ENCSR000AQQ	ENCFF733JLY	HAS2	Peak_36285	chr8:121628234-121629759	134	4.94812	13.4135	11.5721	1366
NHA	normal human astrocyte	ChIP-seq	H3k79me2	1,2	1_1, 2_1	Replicated Peaks	ENCSR000AQQ	ENCFF733JLY	HAS2	Peak_108339	chr8:121629806-121630566	60	2.75477	6.02805	4.501	215
NHA	normal human astrocyte	ChIP-seq	H3k79me2	1,2	1_1, 2_1	Replicated Peaks	ENCSR000AQQ	ENCFF733JLY	HAS2	Peak_22687	chr8:121630747-121631930	187	6.24706	18.7487	16.7267	160
NHA	normal human astrocyte	ChIP-seq	H3k79me2	1,2	1_1, 2_1	Replicated Peaks	ENCSR000AQQ	ENCFF733JLY	HAS2	Peak_42101	chr8:121631985-121632392	120	5.11689	12.0715	10.2792	149
NHA	normal human astrocyte	ChIP-seq	H3k79me2	1,2	1_1, 2_1	Replicated Peaks	ENCSR000AQQ	ENCFF733JLY	HAS2	Peak_87006	chr8:121632451-121632934	71	3.50807	7.11059	5.52731	332
NHA	normal human astrocyte	ChIP-seq	H3k79me2	1,2	1_1, 2_1	Replicated Peaks	ENCSR000AQQ	ENCFF733JLY	HAS2	Peak_51220	chr8:121633294-121633859	105	4.34333	10.5412	8.80976	374
NHA	normal human astrocyte	ChIP-seq	H3k79me2	1,2	1_1, 2_1	Replicated Peaks	ENCSR000AQQ	ENCFF733JLY	HAS2	Peak_42892	chr8:121634230-121635279	120	5.09052	12.0114	10.2258	489
NHA	normal human astrocyte	ChIP-seq	H3k79me2	1,2	1_1, 2_1	Replicated Peaks	ENCSR000AQQ	ENCFF733JLY	HAS2	Peak_16604	chr8:121635360-121641086	232	6.3053	23.2235	21.0641	5240
SK-N-MC	neuroepithelioma cell line	ChIP-seq	H3K4me3	2,3	2_1, 3_1	Replicated Peaks	ENCSR287VPM	ENCFF556HYV	HAS2	Peak_34087	chr8:121639624-121640199	114	4.25186	11.4465	9.50416	247
SK-N-MC	neuroepithelioma cell line	ChIP-seq	H3K4me3	2,3	2_1, 3_1	Replicated Peaks	ENCSR287VPM	ENCFF556HYV	HAS2	Peak_15276	chr8:121641283-121642491	581	9.23021	58.169	55.8912	552
SK-N-MC	neuroepithelioma cell line	ChIP-seq	H3K4me3	1,2	1_1, 2_1	Replicated Peaks	ENCSR000DXL	ENCFF915HZJ	HAS2	Peak_18435	chr8:121641723-121642373	108	5.86908	10.8719	8.74536	193
SK-N-MC	neuroepithelioma cell line	ChIP-seq	H3K27ac	1,2	1_1, 2_1	Replicated Peaks	ENCSR835MMN	ENCFF484NUO	HAS2	None
SK-N-MC	neuroepithelioma cell line	ChIP-seq	H3K4me1	1,2	1_1, 2_1	Replicated Peaks	ENCSR152QRE	ENCFF295AAM	HAS2	Peak_142913	chr8:121641641-121642400	45	2.18941	4.59066	2.96029	536
SK-N-MC	neuroepithelioma cell line	ChIP-seq	H3K36me3	1,2	1_1, 2_1	Replicated Peaks	ENCSR526PZM	ENCFF046ALR	HAS2	None
SK-N-MC	neuroepithelioma cell line	ChIP-seq	H3K9me3	1,2	1_1, 2_1	Replicated Peaks	ENCSR679CHH	ENCFF885QJC	HAS2	None
SK-N-MC	neuroepithelioma cell line	ChIP-seq	H3K9ac	1,2	1_1, 2_2	Replicated Peaks	ENCSR111QAW	ENCFF237CIU	HAS2	None
DLPFC	Homo sapiens dorsolateral prefrontal cortex tissue female adult (75 years)	ChIP-seq	H3K4me3	1	1_1	Peaks	ENCSR157EML	ENCFF880UBT	HAS2	Peak_20245	chr8:121639254-121640587	89	8.68252	19.3663	16.921	149
DLPFC	Homo sapiens dorsolateral prefrontal cortex tissue female adult (75 years)	ChIP-seq	H3K4me3	1	1_1	Peaks	ENCSR157EML	ENCFF880UBT	HAS2	Peak_42288	chr8:121641726-121642052	29	4.49041	6.23615	4.1437	128
DLPFC	Homo sapiens dorsolateral prefrontal cortex tissue female adult (75 years)	ChIP-seq	H3K4me3	1	1_1	Peaks	ENCSR157EML	ENCFF880UBT	HAS2	Peak_25703	chr8:121642123-121642424	57	6.67866	12.4307	10.141	184
DLPFC	Homo sapiens dorsolateral prefrontal cortex tissue female adult (75 years)	ChIP-seq	H3K4me3	1	1_1	Peaks	ENCSR157EML	ENCFF880UBT	HAS2	Peak_42747	chr8:121642553-121642736	28	3.92274	6.17367	4.08172	72
DLPFC	Homo sapiens dorsolateral prefrontal cortex tissue female adult (75 years)	ChIP-seq	H3K27ac	1	1_2	Peaks	ENCSR016XBE	ENCFF461XED	HAS2	None
DLPFC	Homo sapiens dorsolateral prefrontal cortex tissue female adult (75 years)	ChIP-seq	H3K4me1	1	1_1	Peaks	ENCSR253JFN	ENCFF216FIO	HAS2	Peak_62496	chr8:121639242-121639430	76	4.57637	6.80629	4.24145	76
DLPFC	Homo sapiens dorsolateral prefrontal cortex tissue female adult (75 years)	ChIP-seq	H3K4me1	1	1_1	Peaks	ENCSR253JFN	ENCFF216FIO	HAS2	Peak_171933	chr8:121640225-121640374	34	3.3405	3.80342	1.80989	56
DLPFC	Homo sapiens dorsolateral prefrontal cortex tissue female adult (75 years)	ChIP-seq	H3K4me1	1	1_1	Peaks	ENCSR253JFN	ENCFF216FIO	HAS2	Peak_73440	chr8:121641739-121642010	72	4.60137	6.5269	4.05174	146
DLPFC	Homo sapiens dorsolateral prefrontal cortex tissue female adult (75 years)	ChIP-seq	H3K9me3	1	1_1	Peaks	ENCSR349III	ENCFF609RQS	HAS2	None
DLPFC	Homo sapiens dorsolateral prefrontal cortex tissue female adult (75 years)	ChIP-seq	H3K9ac	1	1_1	Peaks	ENCSR448MML	ENCFF270IRU	HAS2	Peak_82816	chr8:121639503-121639979	32	3.80704	5.54328	3.48576	265
DLPFC	Homo sapiens dorsolateral prefrontal cortex tissue female adult (75 years)	ChIP-seq	H3K9ac	1	1_1	Peaks	ENCSR448MML	ENCFF270IRU	HAS2	Peak_45358	chr8:121640077-121640296	49	4.83558	8.12928	5.88138	106
DLPFC	Homo sapiens dorsolateral prefrontal cortex tissue female adult (75 years)	ChIP-seq	H3K9ac	1	1_1	Peaks	ENCSR448MML	ENCFF270IRU	HAS2	Peak_148098	chr8:121640542-121640887	19	2.96513	3.56959	1.76476	16
DLPFC	Homo sapiens dorsolateral prefrontal cortex tissue female adult (75 years)	ChIP-seq	H3K9ac	1	1_1	Peaks	ENCSR448MML	ENCFF270IRU	HAS2	Peak_92951	chr8:121641702-121641892	30	3.76906	5.24726	3.22809	75
DLPFC	Homo sapiens dorsolateral prefrontal cortex tissue female adult (75 years)	ChIP-seq	H3K9ac	1	1_1	Peaks	ENCSR448MML	ENCFF270IRU	HAS2	Peak_79234	chr8:121642234-121642403	33	3.95351	5.78784	3.71778	78
DLPFC	Homo sapiens dorsolateral prefrontal cortex tissue female adult (75 years)	ChIP-seq	H3K36me3	1	1_1	Peaks	ENCSR629RJB	ENCFF188GVW	HAS2	None
TL	Temporal lobe tissue female adult 75 years	ChIP-seq	H3K9me3	1	1_1	Peaks	ENCSR405YYG	ENCFF042WDJ	HAS2	Peak_69939	chr8:121637800-121637949	69	3.34695	3.84783	1.06735	96
TL	Temporal lobe tissue female adult 75 years	ChIP-seq	H3K4me3	1	1_1	Peaks	ENCSR477BHF	ENCFF788FGD	HAS2	Peak_43097	chr8:121628694-121628879	27	3.99687	5.59693	3.48202	71
TL	Temporal lobe tissue female adult 75 years	ChIP-seq	H3K4me3	1	1_1	Peaks	ENCSR477BHF	ENCFF788FGD	HAS2	Peak_12481	chr8:121639222-121641026	170	14.3289	33.8453	30.9858	475
TL	Temporal lobe tissue female adult 75 years	ChIP-seq	H3K4me3	1	1_1	Peaks	ENCSR477BHF	ENCFF788FGD	HAS2	Peak_37963	chr8:121641283-121641459	32	4.54977	6.47492	4.30904	65
TL	Temporal lobe tissue female adult 75 years	ChIP-seq	H3K4me3	1	1_1	Peaks	ENCSR477BHF	ENCFF788FGD	HAS2	Peak_22440	chr8:121641641-121642838	71	7.02092	14.2141	11.814	656
TL	Temporal lobe tissue female adult 75 years	ChIP-seq	H3K4me1	1	1_1	Peaks	ENCSR479GJI	ENCFF289NQI	HAS2	Peak_45621	chr8:121617265-121617669	105	5.25278	7.99314	5.39133	264
TL	Temporal lobe tissue female adult 75 years	ChIP-seq	H3K4me1	1	1_1	Peaks	ENCSR479GJI	ENCFF289NQI	HAS2	Peak_157215	chr8:121627193-121627427	39	3.25464	3.83123	1.84557	139
TL	Temporal lobe tissue female adult 75 years	ChIP-seq	H3K4me1	1	1_1	Peaks	ENCSR479GJI	ENCFF289NQI	HAS2	Peak_55758	chr8:121627963-121628143	94	5.03566	7.26208	4.746	73
TL	Temporal lobe tissue female adult 75 years	ChIP-seq	H3K4me1	1	1_1	Peaks	ENCSR479GJI	ENCFF289NQI	HAS2	Peak_98996	chr8:121628295-121628488	65	4.29563	5.42528	3.2078	145
TL	Temporal lobe tissue female adult 75 years	ChIP-seq	H3K4me1	1	1_1	Peaks	ENCSR479GJI	ENCFF289NQI	HAS2	Peak_57093	chr8:121628704-121628951	94	5.00348	7.21237	4.71645	147
TL	Temporal lobe tissue female adult 75 years	ChIP-seq	H3K4me1	1	1_1	Peaks	ENCSR479GJI	ENCFF289NQI	HAS2	Peak_149571	chr8:121631990-121632154	40	3.47962	3.93293	1.93982	29
TL	Temporal lobe tissue female adult 75 years	ChIP-seq	H3K4me1	1	1_1	Peaks	ENCSR479GJI	ENCFF289NQI	HAS2	Peak_31671	chr8:121639207-121639775	124	5.71134	9.13621	6.34489	152
TL	Temporal lobe tissue female adult 75 years	ChIP-seq	H3K4me1	1	1_1	Peaks	ENCSR479GJI	ENCFF289NQI	HAS2	Peak_136725	chr8:121640217-121640545	47	3.55821	4.33257	2.26966	273
TL	Temporal lobe tissue female adult 75 years	ChIP-seq	H3K4me1	1	1_1	Peaks	ENCSR479GJI	ENCFF289NQI	HAS2	Peak_197345	chr8:121640586-121640786	24	2.97187	2.9599	1.21685	8
TL	Temporal lobe tissue female adult 75 years	ChIP-seq	H3K4me1	1	1_1	Peaks	ENCSR479GJI	ENCFF289NQI	HAS2	Peak_87301	chr8:121641689-121642055	71	4.36005	5.86199	3.56238	293
TL	Temporal lobe tissue female adult 75 years	ChIP-seq	H3K27me3	1	1_1	Peaks	ENCSR569AGQ	ENCFF503FBT	HAS2	Peak_101701	chr8:121619905-121620064	50	3.13891	3.53609	1.08843	79
TL	Temporal lobe tissue female adult 75 years	ChIP-seq	H3K27me3	1	1_1	Peaks	ENCSR569AGQ	ENCFF503FBT	HAS2	Peak_18981	chr8:121639076-121639395	120	4.48415	6.14371	2.98771	200
TL	Temporal lobe tissue female adult 75 years	ChIP-seq	H3K27me3	1	1_1	Peaks	ENCSR569AGQ	ENCFF503FBT	HAS2	Peak_150780	chr8:121639545-121639737	10	2.24208	2.06772	0.28046	97
TL	Temporal lobe tissue female adult 75 years	ChIP-seq	H3K27me3	1	1_1	Peaks	ENCSR569AGQ	ENCFF503FBT	HAS2	Peak_18982	chr8:121639988-121640286	120	4.48415	6.14371	2.98771	149
TL	Temporal lobe tissue female adult 75 years	ChIP-seq	H3K27me3	1	1_1	Peaks	ENCSR569AGQ	ENCFF503FBT	HAS2	Peak_101702	chr8:121640640-121640806	50	3.13891	3.53609	1.08843	151
TL	Temporal lobe tissue female adult 75 years	ChIP-seq	H3K27me3	1	1_1	Peaks	ENCSR569AGQ	ENCFF503FBT	HAS2	Peak_101703	chr8:121640844-121641076	50	3.13891	3.13891	1.08843	47
TL	Temporal lobe tissue female adult 75 years	ChIP-seq	H3K27me3	1	1_1	Peaks	ENCSR569AGQ	ENCFF503FBT	HAS2	Peak_101704	chr8:121641342-121641503	50	3.13891	3.53609	1.08843	58
TL	Temporal lobe tissue female adult 75 years	ChIP-seq	H3K27me3	1	1_1	Peaks	ENCSR569AGQ	ENCFF503FBT	HAS2	Peak_7431	chr8:121641735-121642046	171	5.34909	8.04179	4.564	158
TL	Temporal lobe tissue female adult 75 years	ChIP-seq	H3K27me3	1	1_1	Peaks	ENCSR569AGQ	ENCFF503FBT	HAS2	Peak_44856	chr8:121642602-121642779	85	3.66716	4.86408	2.04994	101
TL	Temporal lobe tissue female adult 75 years	ChIP-seq	H3K27ac	1	1_2	Peaks	ENCSR608XIG	ENCFF923EGZ	HAS2	Peak_90709	chr8:121628373-121628661	16	3.56561	4.5039	2.69059	64
TL	Temporal lobe tissue female adult 75 years	ChIP-seq	H3K27ac	1	1_2	Peaks	ENCSR608XIG	ENCFF923EGZ	HAS2	Peak_97122	chr8:121639557-121639841	16	3.4947	4.21689	2.43306	209
TL	Temporal lobe tissue female adult 75 years	ChIP-seq	H3K9ac	1	1_1	Peaks	ENCSR768DMK	ENCFF073IAW	HAS2	Peak_14907	chr8:121639309-121640365	120	10.5736	21.9426	19.0555	256
TL	Temporal lobe tissue female adult 75 years	ChIP-seq	H3K9ac	1	1_1	Peaks	ENCSR768DMK	ENCFF073IAW	HAS2	Peak_92226	chr8:121641757-121641916	19	3.6409	3.88975	1.89373	111
HPC	Layer of Hippocampus	ChIP-seq	H3K4me3	1	1_1	Peaks	ENCSR418JIS	ENCFF597EDA	HAS2	Peak_16961	chr8:121639116-121640687	113	9.10499	19.0848	16.3752	625
HPC	Layer of Hippocampus	ChIP-seq	H3K4me3	1	1_1	Peaks	ENCSR418JIS	ENCFF597EDA	HAS2	Peak_46542	chr8:121641579-121641770	28	3.90854	5.08049	2.87566	108
HPC	Layer of Hippocampus	ChIP-seq	H3K4me3	1	1_1	Peaks	ENCSR418JIS	ENCFF597EDA	HAS2	Peak_36212	chr8:121641867-121642036	37	3.7102	6.60524	4.32453	36
HPC	Layer of Hippocampus	ChIP-seq	H3K4me3	1	1_1	Peaks	ENCSR418JIS	ENCFF597EDA	HAS2	Peak_32807	chr8:121642188-121642392	41	3.90522	7.28745	4.97082	58
HPC	Layer of Hippocampus	ChIP-seq	H3K4me3	1	1_1	Peaks	ENCSR418JIS	ENCFF597EDA	HAS2	Peak_27403	chr8:121642621-121642841	53	5.73426	9.26464	6.86959	92
HPC	Layer of Hippocampus	ChIP-seq	H3K27ac	1	1_1	Peaks	ENCSR123HEE	ENCFF704LFU	HAS2	Peak_83023	chr8:121639348-121639527	19	4.30094	5.45966	3.512	152
HPC	Layer of Hippocampus	ChIP-seq	H3K27ac	1	1_1	Peaks	ENCSR123HEE	ENCFF704LFU	HAS2	Peak_66192	chr8:121639774-121640000	21	4.78108	6.39215	4.37801	57
HPC	Layer of Hippocampus	ChIP-seq	H3K27me3	1	1_1	Peaks	ENCSR231NER	ENCFF231NER	HAS2	Peak_43614	chr8:121620425-121620603	101	3.54028	5.09155	2.18378	87
HPC	Layer of Hippocampus	ChIP-seq	H3K27me3	1	1_1	Peaks	ENCSR231NER	ENCFF231NER	HAS2	Peak_108575	chr8:121624179-121624323	46	2.76344	3.25037	0.92315	72
HPC	Layer of Hippocampus	ChIP-seq	H3K27me3	1	1_1	Peaks	ENCSR231NER	ENCFF231NER	HAS2	Peak_7757	chr8:121630798-121630962	193	4.9451	8.00168	4.35685	77
HPC	Layer of Hippocampus	ChIP-seq	H3K27me3	1	1_1	Peaks	ENCSR231NER	ENCFF231NER	HAS2	Peak_10633	chr8:121639213-121639437	175	4.9476	7.40209	3.83685	100
HPC	Layer of Hippocampus	ChIP-seq	H3K27me3	1	1_1	Peaks	ENCSR231NER	ENCFF231NER	HAS2	Peak_36865	chr8:121642279-121642434	113	3.88544	5.43571	2.43364	71
HPC	Layer of Hippocampus	ChIP-seq	H3K27me3	1	1_1	Peaks	ENCSR231NER	ENCFF231NER	HAS2	Peak_38005	chr8:121642676-121642821	110	3.99981	5.38719	2.42501	57
HPC	Layer of Hippocampus	ChIP-seq	H3K4me1	1	1_1	Peaks	ENCSR638HSG	ENCFF854JUM	HAS2	Peak_124972	chr8:121627963-121628133	43	3.88722	4.99282	2.82978	79
HPC	Layer of Hippocampus	ChIP-seq	H3K4me1	1	1_1	Peaks	ENCSR638HSG	ENCFF854JUM	HAS2	Peak_60263	chr8:121628676-121628851	70	3.94288	7.28745	4.76592	122
HPC	Layer of Hippocampus	ChIP-seq	H3K4me1	1	1_1	Peaks	ENCSR638HSG	ENCFF854JUM	HAS2	Peak_153321	chr8:121631592-121631736	35	3.58075	4.27954	2.23516	116
HPC	Layer of Hippocampus	ChIP-seq	H3K4me1	1	1_1	Peaks	ENCSR638HSG	ENCFF854JUM	HAS2	Peak_176340	chr8:121639360-121639520	28	3.28824	3.62443	1.68266	127
HPC	Layer of Hippocampus	ChIP-seq	H3K4me1	1	1_1	Peaks	ENCSR638HSG	ENCFF854JUM	HAS2	Peak_95968	chr8:121642670-121642820	54	4.46086	5.85449	3.54808	47
HPC	Layer of Hippocampus	ChIP-seq	H3K36me3	1	1_1	Peaks	ENCSR286VMZ	ENCFF320REU	HAS2	Peak_93345	chr8:121614432-121614663	69	4.05441	5.30757	2.94838	156
HPC	Layer of Hippocampus	ChIP-seq	H3K9me3	1	1_1	Peaks	ENCSR431FZZ	ENCFF143TLU	HAS2	None
HPC	Layer of Hippocampus	ChIP-seq	H3K9ac	1	1_1	Peaks	ENCSR892RZN	ENCFF070JVE	HAS2	Peak_20971	chr8:121639318-121640870	105	8.34797	17.0295	14.4298	426
HPC	Layer of Hippocampus	ChIP-seq	H3K9ac	1	1_1	Peaks	ENCSR892RZN	ENCFF070JVE	HAS2	Peak_55648	chr8:121642241-121642405	41	4.08131	7.06117	4.88614	41
HPC	Layer of Hippocampus	ChIP-seq	H3K9ac	1	1_1	Peaks	ENCSR892RZN	ENCFF070JVE	HAS2	Peak_75217	chr8:121642481-121642801	34	4.07212	5.98426	3.89709	194

## Sheet: HAS3
Cell	Biosample	Assay	Target	BioRep	TechRep	Output	Experiment	Accesssion	associated gene	Peak name	Location	Score	signalValue	pValue	qValue	peak
H1	Neuronal stem cell originated from H1	ChIP-seq	H3K4me1	1,2	1_1, 2_1	Replicated Peaks	ENCSR254NLC	ENCFF595SVX	HAS3	Peak_71779	chr16:69107175-69107412	71	4.02571	7.19378	4.64758	180
H1	Neuronal stem cell originated from H1	ChIP-seq	H3K4me1	1,2	1_1, 2_1	Replicated Peaks	ENCSR254NLC	ENCFF595SVX	HAS3	Peak_267144	chr16:69107836-69108005	27	2.01558	2.79744	1.06948	165
H1	Neuronal stem cell originated from H1	ChIP-seq	H3K4me1	1,2	1_1, 2_1	Replicated Peaks	ENCSR254NLC	ENCFF595SVX	HAS3	Peak_38237	chr16:69108043-69108573	93	4.08266	4.08266	6.44976	343
H1	Neuronal stem cell originated from H1	ChIP-seq	H3K4me1	1,2	1_1, 2_1	Replicated Peaks	ENCSR254NLC	ENCFF595SVX	HAS3	Peak_109590	chr16:69108675-69109196	58	3.20192	5.85335	3.52236	194
H1	Neuronal stem cell originated from H1	ChIP-seq	H3K4me1	1	1_1	Peaks	ENCSR506LVE	ENCFF028XMB	HAS3	Peak_242885	chr16:69102634-69102913	65	3.38099	4.40896	2.33222	155
H1	Neuronal stem cell originated from H1	ChIP-seq	H3K4me1	1	1_1	Peaks	ENCSR506LVE	ENCFF028XMB	HAS3	Peak_105303	chr16:69105684-69105810	119	4.39529	6.78708	4.27482	42
H1	Neuronal stem cell originated from H1	ChIP-seq	H3K4me1	1	1_1	Peaks	ENCSR506LVE	ENCFF028XMB	HAS3	Peak_324302	chr16:69105932-69106031	42	3.00294	3.47213	1.62288	33
H1	Neuronal stem cell originated from H1	ChIP-seq	H3K4me1	1	1_1	Peaks	ENCSR506LVE	ENCFF028XMB	HAS3	Peak_62156	chr16:69106641-69107115	161	5.07148	8.53428	5.75087	273
H1	Neuronal stem cell originated from H1	ChIP-seq	H3K4me1	1	1_1	Peaks	ENCSR506LVE	ENCFF028XMB	HAS3	Peak_167409	chr16:69107295-69107535	91	3.80531	5.54038	3.26533	68
H1	Neuronal stem cell originated from H1	ChIP-seq	H3K4me1	1	1_1	Peaks	ENCSR506LVE	ENCFF028XMB	HAS3	Peak_73720	chr16:69107744-69108623	144	4.51336	7.86512	5.18035	796
H1	Neuronal stem cell originated from H1	ChIP-seq	H3K4me1	1	1_1	Peaks	ENCSR506LVE	ENCFF028XMB	HAS3	Peak_55092	chr16:69109401-69109538	168	5.26308	8.85931	6.02465	93
H1	Neuronal stem cell originated from H1	ChIP-seq	H3K4me2	1,2	1_1,1_2,2_1	Replicated Peaks	ENCSR5405HLL	ENCFF116RRI	HAS3	Peak_19976	chr16:69105233-69106040	116	3.77585	11.642	8.98587	238
H1	Neuronal stem cell originated from H1	ChIP-seq	H3K4me2	1,2	1_1,1_2,2_1	Replicated Peaks	ENCSR5405HLL	ENCFF116RRI	HAS3	Peak_17920	chr16:69106571-69107554	127	4.26823	12.7387	9.99849	691
H1	Neuronal stem cell originated from H1	ChIP-seq	H3K4me2	1,2	1_1,1_2,2_1	Replicated Peaks	ENCSR5405HLL	ENCFF116RRI	HAS3	Peak_8518	chr16:69107641-69109256	199	5.09933	19.9088	16.5717	663
H1	Neuronal stem cell originated from H1	ChIP-seq	H3K4me2	1	1_1	Peaks	ENCSR486GWT	ENCFF599DMI	HAS3	Peak_1031	chr16:69105306-69108277	576	21.9812	45.4586	40.6358	1687
H1	Neuronal stem cell originated from H1	ChIP-seq	H3K4me2	1	1_1	Peaks	ENCSR486GWT	ENCFF599DMI	HAS3	Peak_32086	chr16:69108387-69109025	93	6.01716	8.49593	6.18833	103
H1	Neuronal stem cell originated from H1	ChIP-seq	H3K4me3	1	1_1	Replicated Peaks	ENCSR416CJP	ENCFF169CFX	HAS3	Peak_12231	chr16:69105657-69108212	208	28.7063	125.62	122.836	356
H1	neural cell originated from H1	ChIP-seq	H3K4me3	1,2	1_1,1_2,2_1	Replicated Peaks	ENCSR608VNA	ENCFF033NCR	HAS3	Peak_6025	chr16:69104982-69106297	1000	45.1856	506.842	503.572	1020
H1	neural cell originated from H1	ChIP-seq	H3K4me3	1,2	1_1,1_2,2_1	Replicated Peaks	ENCSR608VNA	ENCFF033NCR	HAS3	Peak_2341	chr16:69106407-69110027	1000	48.3968	555.101	551.143	381
H1	neural cell originated from H1	ChIP-seq	H3K4me3	1,2	1_1, 2_1	Replicated Peaks	ENCSR956CTX	ENCFF943ZAL	HAS3	Peak_12970	chr16:69105665-69108129	656	13.1277	65.6515	62.8397	318
H1	neural cell originated from H1	ChIP-seq	H3K4me3	1,2	1_1, 2_1	Replicated Peaks	ENCSR956CTX	ENCFF943ZAL	HAS3	Peak_66970	chr16:69118353-69118537	45	2.96524	4.57007	2.43635	80
H1	Neuronal stem cell originated from H1	ChIP-seq	H3K4ac	1,2	1_1,2_1	Replicated Peaks	ENCSR476FBL	ENCFF184ITK	HAS3	None
H1	neural cell originated from H1	ChIP-seq	H3K9me2	1,2	1_1, 2_1	Replicated Peaks	ENCSR397HSO	ENCFF024MWK	HAS3	None
H1	neural cell originated from H1	ChIP-seq	H3K9me3	1,2	1_1,2_1	Replicated Peaks	ENCSR405NQJ	ENCFF449KUB	HAS3	None
H1	Neuronal stem cell originated from H1	ChIP-seq	H3K9me3	1,2,3	1_1, 2_1, 3_1	Replicated Peaks	ENCSR391WDE	ENCFF287CZH	HAS3	Peak_122707	chr16:69118310-69118480	60	2.78056	6.0158	3.73616	70
H1	Neuronal stem cell originated from H1	ChIP-seq	H3K9me3	1,2,3	1_1, 2_1, 3_1	Replicated Peaks	ENCSR391WDE	ENCFF287CZH	HAS3	Peak_257536	chr16:69118744-69118908	31	2.08472	3.15512	1.37073	25
H1	neural cell originated from H1	ChIP-seq	H3K9ac	1,2	1_1, 2_1	Replicated Peaks	ENCSR531QHM	ENCFF310ZNC	HAS3	Peak_6099	chr16:69105240-69109821	1000	28.1806	177.44	174.366	1436
H1	Neuronal stem cell originated from H1	ChIP-seq	H3K9ac	1	1_1	Peaks	ENCSR626UPW	ENCFF144VVI	HAS3	Peak_13562	chr16:69105684-69107269	126	8.41653	13.7041	10.514	318
H1	Neuronal stem cell originated from H1	ChIP-seq	H3K9ac	1	1_1	Peaks	ENCSR626UPW	ENCFF144VVI	HAS3	Peak_9110	chr16:69107310-69108159	165	9.02532	17.6788	14.2431	154
H1	Neuronal stem cell originated from H1	ChIP-seq	H3K9ac	1	1_1	Peaks	ENCSR626UPW	ENCFF144VVI	HAS3	Peak_148482	chr16:69108486-69108652	32	3.65443	4.31645	2.04837	64
H1	Neuronal stem cell originated from H1	ChIP-seq	H3K9ac	1	1_1	Peaks	ENCSR626UPW	ENCFF144VVI	HAS3	Peak_139770	chr16:69108976-69109144	34	3.81289	4.56315	2.26764	65
H1	Neuronal stem cell originated from H1	ChIP-seq	H3K9ac	1	1_1	Peaks	ENCSR626UPW	ENCFF144VVI	HAS3	Peak_33258	chr16:69109648-69109814	69	5.51353	8.0195	5.24422	65
H1	Neuronal stem cell originated from H1	ChIP-seq	H3K9ac	1	1_1	Peaks	ENCSR626UPW	ENCFF144VVI	HAS3	Peak_227694	chr16:69111311-69111513	22	3.06956	3.31212	1.30864	110
H1	Neuronal stem cell originated from H1	ChIP-seq	H3K9ac	1	1_1	Peaks	ENCSR626UPW	ENCFF144VVI	HAS3	Peak_34308	chr16:69112035-69112220	67	5.5677	7.86355	5.10159	123
H1	Neuronal stem cell originated from H1	ChIP-seq	H3K9ac	1	1_1	Peaks	ENCSR626UPW	ENCFF144VVI	HAS3	Peak_71719	chr16:69113292-69113548	48	4.51107	5.9661	3.43097	114
H1	Neuronal stem cell originated from H1	ChIP-seq	H3K14ac	1	1_1	Peaks	ENCSR687EBF	ENCFF149ZNH	HAS3	Peak_201346	chr16:69105607-69105731	80	3.38041	4.40804	2.11808	34
H1	Neuronal stem cell originated from H1	ChIP-seq	H3K14ac	1	1_1	Peaks	ENCSR687EBF	ENCFF149ZNH	HAS3	Peak_13027	chr16:69105797-69106144	219	5.65788	9.17541	5.44108	93
H1	Neuronal stem cell originated from H1	ChIP-seq	H3K14ac	1	1_1	Peaks	ENCSR687EBF	ENCFF149ZNH	HAS3	Peak_106108	chr16:69106568-69107224	116	4.13765	5.60278	2.91737	279
H1	Neuronal stem cell originated from H1	ChIP-seq	H3K14ac	1	1_1	Peaks	ENCSR687EBF	ENCFF149ZNH	HAS3	Peak_130765	chr16:69107446-69107988	101	3.71845	5.16495	2.60207	340
H1	Neuronal stem cell originated from H1	ChIP-seq	H3K14ac	1	1_1	Peaks	ENCSR687EBF	ENCFF149ZNH	HAS3	Peak_240027	chr16:69109952-69110115	63	3.16564	3.88378	1.74331	87
H1	Neuronal stem cell originated from H1	ChIP-seq	H3K14ac	1	1_1	Peaks	ENCSR687EBF	ENCFF149ZNH	HAS3	Peak_322338	chr16:69113325-69113476	27	2.39073	2.65028	0.93561	97
H1	Neuronal stem cell originated from H1	ChIP-seq	H3K18ac	1,2	1_1, 2_1	Replicated Peaks	ENCSR182XTG	ENCFF294VJY	HAS3	Peak_14536	chr16:69105722-69108008	121	6.54455	12.1886	8.91514	1219
H1	Neuronal stem cell originated from H1	ChIP-seq	H3K18ac	1,2	1_1, 2_1	Replicated Peaks	ENCSR182XTG	ENCFF294VJY	HAS3	Peak_98798	chr16:69108929-69109112	52	3.7537	5.25527	2.87859	106
H1	Neuronal stem cell originated from H1	ChIP-seq	H3K23ac	1,2	1_1,2_1	Replicated Peaks	ENCSR361LIU	ENCFF603HIY	HAS3	Peak_10135	chr16:69105747-69106267	109	5.27546	10.9285	7.39824	218
H1	Neuronal stem cell originated from H1	ChIP-seq	H3K23ac	1,2	1_1,2_1	Replicated Peaks	ENCSR361LIU	ENCFF603HIY	HAS3	Peak_63093	chr16:69106606-69107914	66	3.71782	6.60524	3.92169	860
H1	Neuronal stem cell originated from H1	ChIP-seq	H3K23ac	1,2	1_1,2_1	Replicated Peaks	ENCSR361LIU	ENCFF603HIY	HAS3	Peak_35818	chr16:69109316-69110065	79	4.79896	7.91308	4.94664	590
H1	Neuronal stem cell originated from H1	ChIP-seq	H3K27ac	1,2	1_1,2_1	Replicated Peaks	ENCSR124VOE	ENCFF030OVB	HAS3	Peak_14125	chr16:69105232-69106241	422	9.82782	42.2176	39.7575	600
H1	Neuronal stem cell originated from H1	ChIP-seq	H3K27ac	1,2	1_1,2_1	Replicated Peaks	ENCSR124VOE	ENCFF030OVB	HAS3	Peak_12234	chr16:69106471-69109367	518	10.9619	51.8376	49.2945	1363
H1	Neuronal stem cell originated from H1	ChIP-seq	H3K27ac	1,2,3	1_1, 2_1, 3_1	Replicated Peaks	ENCSR799SRL	ENCFF989CMY	HAS3	Peak_31236	chr16:69105747-69106064	72	3.71552	7.27577	4.86209	116
H1	Neuronal stem cell originated from H1	ChIP-seq	H3K27ac	1	1_1	Peaks	ENCSR331CCW	ENCFF798LYM	HAS3	Peak_47957	chr16:69106608-69106855	39	3.25003	4.19854	1.30594	52
H1	Neuronal stem cell originated from H1	ChIP-seq	H3K27ac	1	1_1	Peaks	ENCSR331CCW	ENCFF798LYM	HAS3	Peak_84219	chr16:69112136-69112270	22	2.57711	2.95215	0.55085	92
H1	Neuronal stem cell originated from H1	ChIP-seq	H3K27ac	1	1_1	Peaks	ENCSR331CCW	ENCFF798LYM	HAS3	Peak_28029	chr16:69114561-69114741	49	3.90862	4.84837	1.77991	99
H1	Neuronal stem cell originated from H1	ChIP-seq	H3K27ac	1	1_1	Peaks	ENCSR852DMC	ENCFF974LUW	HAS3	Peak_31023	chr16:69105728-69106185	25	4.07008	5.49714	3.03811	118
H1	Neuronal stem cell originated from H1	ChIP-seq	H3K27ac	1	1_1	Peaks	ENCSR852DMC	ENCFF974LUW	HAS3	Peak_22405	chr16:69106310-69106517	32	4.93958	7.11063	4.54492	118
H1	Neural cell originated from H1	ChIP-seq	H3K27me3	1,2	1_1, 2_1	Replicated Peaks	ENCSR654VRX	ENCFF104DEP	HAS3	None
H1	Neuronal stem cell originated from H1	ChIP-seq	H3K27me3	1,2	1_1, 2_1	Replicated Peaks	ENCSR692CTK	ENCFF768JWN	HAS3	None
H1	Neuronal stem cell originated from H1	ChIP-seq	H3K27me3	1,2	1_1, 2_1	Replicated Peaks	ENCSR694LBI	ENCFF143FMU	HAS3	None
H1	Neuronal stem cell originated from H1	ChIP-seq	H3K36me3	1,2	1_1, 2_1	Replicated Peaks	ENCSR256ESY	ENCFF744ISK	HAS3	Peak_48807	chr16:69109324-69109589	75	4.01778	7.56773	4.87782	127
H1	Neuronal stem cell originated from H1	ChIP-seq	H3K36me3	1,2	1_1, 2_1	Replicated Peaks	ENCSR256ESY	ENCFF744ISK	HAS3	Peak_68071	chr16:69109653-69110165	65	3.75726	6.57899	4.06104	320
H1	Neuronal stem cell originated from H1	ChIP-seq	H3K36me3	1,2	1_1, 2_1	Replicated Peaks	ENCSR256ESY	ENCFF744ISK	HAS3	Peak_157743	chr16:69110504-69110984	38	2.42825	3.88655	1.84964	259
H1	Neuronal stem cell originated from H1	ChIP-seq	H3K36me3	1,2	1_1, 2_1	Replicated Peaks	ENCSR256ESY	ENCFF744ISK	HAS3	Peak_90482	chr16:69111295-69112215	56	3.26894	5.61531	3.25113	179
H1	Neuronal stem cell originated from H1	ChIP-seq	H3K36me3	1,2	1_1, 2_1	Replicated Peaks	ENCSR256ESY	ENCFF744ISK	HAS3	Peak_75114	chr16:69112336-69112736	63	3.29519	6.36972	3.90169	57
H1	Neuronal stem cell originated from H1	ChIP-seq	H3K36me3	1,2	1_1, 2_1	Replicated Peaks	ENCSR256ESY	ENCFF744ISK	HAS3	Peak_56674	chr16:69113137-69113474	70	3.52557	7.09102	4.47466	58
H1	Neuronal stem cell originated from H1	ChIP-seq	H3K36me3	1,2	1_1, 2_1	Replicated Peaks	ENCSR256ESY	ENCFF744ISK	HAS3	Peak_87046	chr16:69113901-69114222	58	3.10417	5.83711	3.44672	263
H1	Neuronal stem cell originated from H1	ChIP-seq	H3K36me3	1,2	1_1, 2_1	Replicated Peaks	ENCSR256ESY	ENCFF744ISK	HAS3	Peak_91911	chr16:69114353-69114559	54	3.14533	5.49224	3.13677	84
H1	Neuronal stem cell originated from H1	ChIP-seq	H3K36me3	1,2	1_1, 2_1	Replicated Peaks	ENCSR256ESY	ENCFF744ISK	HAS3	Peak_34915	chr16:69114820-69115263	87	4.03729	8.71602	5.84769	324
H1	Neuronal stem cell originated from H1	ChIP-seq	H3K36me3	1,2	1_1, 2_1	Replicated Peaks	ENCSR256ESY	ENCFF744ISK	HAS3	Peak_102661	chr16:69115406-69115908	52	2.8574	5.28566	2.9832	126
H1	Neuronal stem cell originated from H1	ChIP-seq	H3K36me3	1,2	1_1, 2_1	Replicated Peaks	ENCSR256ESY	ENCFF744ISK	HAS3	Peak_72679	chr16:69115978-69116345	64	3.00406	6.41011	3.92497	69
H1	Neuronal stem cell originated from H1	ChIP-seq	H3K36me3	1,2	1_1, 2_1	Replicated Peaks	ENCSR256ESY	ENCFF744ISK	HAS3	Peak_38642	chr16:69116838-69117414	83	3.31986	8.33417	5.52328	158
H1	Neuronal stem cell originated from H1	ChIP-seq	H3K36me3	1,2	1_1, 2_1	Replicated Peaks	ENCSR256ESY	ENCFF744ISK	HAS3	Peak_45893	chr16:69117737-69118092	77	3.81347	7.73977	5.01224	175
H1	Neuronal stem cell originated from H1	ChIP-seq	H3K36me3	1,2	1_1, 2_1	Replicated Peaks	ENCSR256ESY	ENCFF744ISK	HAS3	Peak_21906	chr16:69118237-69121434	102	4.00902	10.202	7.0882	183
H1	Neural cell originated from H1	ChIP-seq	H3K36me3	1,2	1_1, 2_1	Replicated Peaks	ENCSR714KGG	ENCFF787OKR	HAS3	Peak_20239	chr16:69110538-69110947	70	3.29128	7.01252	3.74968	215
H1	Neural cell originated from H1	ChIP-seq	H3K36me3	1,2	1_1, 2_1	Replicated Peaks	ENCSR714KGG	ENCFF787OKR	HAS3	Peak_1679	chr16:69117515-69118290	109	4.52242	10.9928	6.60212	476
H1	Neuronal stem cell originated from H1	ChIP-seq	H3K36me3	1	1_1	Peaks	ENCSR874JLQ	ENCFF388XWV	HAS3	Peak_326897	chr16:69103781-69103885	29	2.80369	2.9356	1.16658	66
H1	Neuronal stem cell originated from H1	ChIP-seq	H3K36me3	1	1_1	Peaks	ENCSR874JLQ	ENCFF388XWV	HAS3	Peak_278340	chr16:69108931-69109035	45	3.1861	3.60653	1.68944	52
H1	Neuronal stem cell originated from H1	ChIP-seq	H3K36me3	1	1_1	Peaks	ENCSR874JLQ	ENCFF388XWV	HAS3	Peak_262462	chr16:69109073-69109177	47	3.27097	3.73358	1.77017	79
H1	Neuronal stem cell originated from H1	ChIP-seq	H3K36me3	1	1_1	Peaks	ENCSR874JLQ	ENCFF388XWV	HAS3	Peak_5599	chr16:69109231-69110095	321	9.21952	16.1497	12.224	357
H1	Neuronal stem cell originated from H1	ChIP-seq	H3K36me3	1	1_1	Peaks	ENCSR874JLQ	ENCFF388XWV	HAS3	Peak_13742	chr16:69110439-69110824	248	7.4765	12.875	9.44524	76
H1	Neuronal stem cell originated from H1	ChIP-seq	H3K36me3	1	1_1	Peaks	ENCSR874JLQ	ENCFF388XWV	HAS3	Peak_92366	chr16:69110880-69111026	102	4.71265	6.28351	3.85718	92
H1	Neuronal stem cell originated from H1	ChIP-seq	H3K36me3	1	1_1	Peaks	ENCSR874JLQ	ENCFF388XWV	HAS3	Peak_203223	chr16:69111361-69111630	58	3.58671	4.21222	2.13534	87
H1	Neuronal stem cell originated from H1	ChIP-seq	H3K36me3	1	1_1	Peaks	ENCSR874JLQ	ENCFF388XWV	HAS3	Peak_16575	chr16:69111794-69112474	228.0	6.90624	11.9456	8.62731	201
H1	Neuronal stem cell originated from H1	ChIP-seq	H3K36me3	1	1_1	Peaks	ENCSR874JLQ	ENCFF388XWV	HAS3	Peak_168653	chr16:69112999-69113190	69	3.86221	4.77705	2.61184	93
H1	Neuronal stem cell originated from H1	ChIP-seq	H3K36me3	1	1_1	Peaks	ENCSR874JLQ	ENCFF388XWV	HAS3	Peak_25096	chr16:69113256-69113731	200	6.54193	10.6045	7.50281	178
H1	Neuronal stem cell originated from H1	ChIP-seq	H3K36me3	1	1_1	Peaks	ENCSR874JLQ	ENCFF388XWV	HAS3	Peak_199435	chr16:69113784-69113893	60	3.1168	4.35457	2.26792	34
H1	Neuronal stem cell originated from H1	ChIP-seq	H3K36me3	1	1_1	Peaks	ENCSR874JLQ	ENCFF388XWV	HAS3	Peak_113512	chr16:69113937-69114220	91	4.05895	5.71481	3.37591	134
H1	Neuronal stem cell originated from H1	ChIP-seq	H3K36me3	1	1_1	Peaks	ENCSR874JLQ	ENCFF388XWV	HAS3	Peak_35937	chr16:69114259-69115810	171	5.1828	9.39779	6.49132	942
H1	Neuronal stem cell originated from H1	ChIP-seq	H3K36me3	1	1_1	Peaks	ENCSR874JLQ	ENCFF388XWV	HAS3	Peak_76302	chr16:69116731-69117093	116	4.26819	6.84856	4.33323	104
H1	Neuronal stem cell originated from H1	ChIP-seq	H3K36me3	1	1_1	Peaks	ENCSR874JLQ	ENCFF388XWV	HAS3	Peak_61697	chr16:69117760-69117958	129	5.14009	7.42715	4.80241	96
H1	Neuronal stem cell originated from H1	ChIP-seq	H3K36me3	1	1_1	Peaks	ENCSR874JLQ	ENCFF388XWV	HAS3	Peak_28709	chr16:69118171-69118621	188	6.44366	10.1057	7.0967	281
H1	Neuronal stem cell originated from H1	ChIP-seq	H3K36me3	1	1_1	Peaks	ENCSR874JLQ	ENCFF388XWV	HAS3	Peak_162422	chr16:69118776-69118903	74	3.68996	4.9001	2.71391	65
H1	Neuronal stem cell originated from H1	ChIP-seq	H3K36me3	1	1_1	Peaks	ENCSR874JLQ	ENCFF388XWV	HAS3	Peak_30351	chr16:69119020-69119322	177	6.38357	9.69941	6.72219	81
H1	Neuronal stem cell originated from H1	ChIP-seq	H3K36me3	1	1_1	Peaks	ENCSR874JLQ	ENCFF388XWV	HAS3	Peak_78848	chr16:69119841-69120093	111	4.96144	6.68114	4.1822	103
H1	Neuronal stem cell originated from H1	ChIP-seq	H3K79me1	1	1_1	Peaks	ENCSR570POG	ENCFF892PVK	HAS3	Peak_158451	chr16:69105773-69106108	49	3.31515	3.70603	1.41249	120
H1	Neuronal stem cell originated from H1	ChIP-seq	H3K79me1	1	1_1	Peaks	ENCSR570POG	ENCFF892PVK	HAS3	Peak_25277	chr16:69106747-69107317	118	4.99017	6.72756	3.42739	427
H1	Neuronal stem cell originated from H1	ChIP-seq	H3K79me1	1	1_1	Peaks	ENCSR570POG	ENCFF892PVK	HAS3	Peak_159608	chr16:69107521-69107678	47	3.29213	3.67027	1.38764	45
H1	Neuronal stem cell originated from H1	ChIP-seq	H3K79me1	1	1_1	Peaks	ENCSR570POG	ENCFF892PVK	HAS3	Peak_95778	chr16:69107731-69107966	67	3.74027	4.5904	1.97091	107
H1	Neuronal stem cell originated from H1	ChIP-seq	H3K79me1	1	1_1	Peaks	ENCSR570POG	ENCFF892PVK	HAS3	Peak_61836	chr16:69108948-69109096	81	3.97276	5.13123	2.27832	45
H1	Neuronal stem cell originated from H1	ChIP-seq	H3K79me1	1	1_1	Peaks	ENCSR570POG	ENCFF892PVK	HAS3	Peak_125260	chr16:69109311-69109456	51	3.3725	3.88636	1.4501	19
H1	Neuronal stem cell originated from H1	ChIP-seq	H3K79me1	1	1_1	Peaks	ENCSR570POG	ENCFF892PVK	HAS3	Peak_64579	chr16:69109646-69110062	79	4.05391	5.07282	2.2294	83
H1	Neuronal stem cell originated from H1	ChIP-seq	H3K79me1	1	1_1	Peaks	ENCSR570POG	ENCFF892PVK	HAS3	Peak_112676	chr16:69110603-69110744	58	3.54717	4.15165	1.62343	36
H1	Neuronal stem cell originated from H1	ChIP-seq	H3K79me1	1	1_1	Peaks	ENCSR570POG	ENCFF892PVK	HAS3	Peak_38525	chr16:69111354-69111571	100	4.48651	5.92766	2.83484	125
H1	Neuronal stem cell originated from H1	ChIP-seq	H3K79me1	1	1_1	Peaks	ENCSR570POG	ENCFF892PVK	HAS3	Peak_36938	chr16:69111816-69112165	102	4.41418	6.03447	2.8812	223
H1	Neuronal stem cell originated from H1	ChIP-seq	H3K79me1	1	1_1	Peaks	ENCSR570POG	ENCFF892PVK	HAS3	Peak_216635	chr16:69112336-69112537	19	2.37545	2.40591	0.62744	19
H1	Neuronal stem cell originated from H1	ChIP-seq	H3K79me1	1	1_1	Peaks	ENCSR570POG	ENCFF892PVK	HAS3	Peak_96929	chr16:69113060-69113337	67	3.72924	4.57356	1.96429	107
H1	Neuronal stem cell originated from H1	ChIP-seq	H3K79me1	1	1_1	Peaks	ENCSR570POG	ENCFF892PVK	HAS3	Peak_25714	chr16:69114352-69114577	116	4.81785	6.66606	3.37178	98
H1	Neuronal stem cell originated from H1	ChIP-seq	H3K79me1	1	1_1	Peaks	ENCSR570POG	ENCFF892PVK	HAS3	Peak_38372	chr16:69116924-69117053	100	4.05212	5.95125	2.85669	29
H1	Neuronal stem cell originated from H1	ChIP-seq	H4K8ac	1	1_1	Peaks	ENCSR277JAU	ENCFF081TZI	HAS3	Peak_34392	chr16:69107776-69107947	179	4.38089	5.76285	2.49574	89
H1	Neuronal stem cell originated from H1	ChIP-seq	H4K8ac	1	1_1	Peaks	ENCSR277JAU	ENCFF081TZI	HAS3	Peak_146206	chr16:69110779-69110913	78	3.22394	3.56505	1.19086	123
H1	Neuronal stem cell originated from H1	ChIP-seq	H4K8ac	1	1_1	Peaks	ENCSR277JAU	ENCFF081TZI	HAS3	Peak_48601	chr16:69111329-69111561	156	4.15475	5.22984	2.14597	85
H1	Neuronal stem cell originated from H1	ChIP-seq	H4K8ac	1	1_1	Peaks	ENCSR277JAU	ENCFF081TZI	HAS3	Peak_188943	chr16:69112232-69112366	51	2.4769	2.91828	0.89583	74
H1	neural cell originated from H1	ChIP-seq	H4K20me1	1,2	1_1, 2_1	Replicated Peaks	ENCSR958ZMM	ENCFF082FKW	HAS3	None
H1	Neuronal stem cell originated from H1	ChIP-seq	H4K91ac	1	1_1	Peaks	ENCSR260CXF	ENCFF631KBX	HAS3	Peak_98606	chr16:69106615-69106757	69	3.61685	4.25853	1.59374	71
H1	Neuronal stem cell originated from H1	ChIP-seq	H4K91ac	1	1_1	Peaks	ENCSR260CXF	ENCFF631KBX	HAS3	Peak_122815	chr16:69107270-69107559	61	3.12184	3.99103	1.48745	122
H1	Neuronal stem cell originated from H1	ChIP-seq	H4K91ac	1	1_1	Peaks	ENCSR260CXF	ENCFF631KBX	HAS3	Peak_8920	chr16:69109424-69109771	157	5.23406	7.57576	3.74937	228
H1	Neuronal stem cell originated from H1	ChIP-seq	H2AK5ac	1,2	1_1, 2_2	Replicated Peaks	ENCSR732NFR	ENCFF048RWC	HAS3	Peak_28740	chr16:69106579-69108040	65	3.70141	6.52844	3.68908	1220
H1	Neuronal stem cell originated from H1	ChIP-seq	H2BK120ac	1,2	1_1, 2_1	Replicated Peaks	ENCSR811NNT	ENCFF904WLF	HAS3	Peak_32339	chr16:69106796-69107305	62	3.81215	6.29064	3.2718	160
H1	Neuronal stem cell originated from H1	ChIP-seq	H2BK12ac	1	1_1	Peaks	ENCSR940RIU	ENCFF718EED	HAS3	Peak_127061	chr16:69103732-69104037	89	3.42961	4.48671	2.00988	136
H1	Neuronal stem cell originated from H1	ChIP-seq	H2BK12ac	1	1_1	Peaks	ENCSR940RIU	ENCFF718EED	HAS3	Peak_34409	chr16:69105863-69106212	168	4.45849	6.89258	3.71693	119
H1	Neuronal stem cell originated from H1	ChIP-seq	H2BK12ac	1	1_1	Peaks	ENCSR940RIU	ENCFF718EED	HAS3	Peak_90778	chr16:69107125-69107353	112	3.85515	5.1603	2.49263	39
H1	Neuronal stem cell originated from H1	ChIP-seq	H2BK12ac	1	1_1	Peaks	ENCSR940RIU	ENCFF718EED	HAS3	Peak_25786	chr16:69107538-69107703	184	184	7.35618	4.04495	76
H1	Neuronal stem cell originated from H1	ChIP-seq	H2BK12ac	1	1_1	Peaks	ENCSR940RIU	ENCFF718EED	HAS3	Peak_60574	chr16:69107863-69108019	135	4.01014	5.88179	2.99501	106
H1	Neuronal stem cell originated from H1	ChIP-seq	H2BK12ac	1	1_1	Peaks	ENCSR940RIU	ENCFF718EED	HAS3	Peak_238295	chr16:69108248-69108377	16	2.06972	2.21269	0.57703	61
H1	Neuronal stem cell originated from H1	ChIP-seq	H2BK12ac	1	1_1	Peaks	ENCSR940RIU	ENCFF718EED	HAS3	Peak_149698	chr16:69109018-69109152	82	3.15139	4.22468	1.85874	31
H1	Neuronal stem cell originated from H1	ChIP-seq	H2BK12ac	1	1_1	Peaks	ENCSR940RIU	ENCFF718EED	HAS3	Peak_15822	chr16:69109340-69109747	214	5.10322	8.2649	4.72088	110
H1	Neuronal stem cell originated from H1	ChIP-seq	H2BK12ac	1	1_1	Peaks	ENCSR940RIU	ENCFF718EED	HAS3	Peak_212258	chr16:69113382-69113511	43	2.58153	3.09593	1.0678	79
H1	Neuronal stem cell originated from H1	ChIP-seq	H2BK15ac	1,2	1_1, 2_1	Replicated Peaks	ENCSR123JZO	ENCFF772JDP	HAS3	Peak_13070	chr16:69105640-69106342	79	4.04853	7.99138	4.64249	152
H1	Neuronal stem cell originated from H1	ChIP-seq	H2BK15ac	1,2	1_1, 2_1	Replicated Peaks	ENCSR123JZO	ENCFF772JDP	HAS3	Peak_22509	chr16:69106469-69107363	69	4.18214	6.92891	3.86945	351
H1	Neuronal stem cell originated from H1	ChIP-seq	H2BK5ac	1	1_1	Peaks	ENCSR651SVZ	ENCFF995COG	HAS3	Peak_19799	chr16:69105729-69105973	79	5.2002	7.80484	4.30609	204
H1	Neuronal stem cell originated from H1	ChIP-seq	H2BK5ac	1	1_1	Peaks	ENCSR651SVZ	ENCFF995COG	HAS3	Peak_43813	chr16:69106561-69106720	63	4.91074	6.59949	3.42755	72
H1	Neuronal stem cell originated from H1	ChIP-seq	H2BK5ac	1	1_1	Peaks	ENCSR651SVZ	ENCFF995COG	HAS3	Peak_169003	chr16:69107052-69107179	38	3.73963	4.44857	2.00237	71
H1	Neuronal stem cell originated from H1	ChIP-seq	H2BK5ac	1	1_1	Peaks	ENCSR651SVZ	ENCFF995COG	HAS3	Peak_53789	chr16:69107757-69107994	61	4.6146	6.34754	3.28527	197
H1	Neuronal stem cell originated from H1	ChIP-seq	H2BK5ac	1	1_1	Peaks	ENCSR651SVZ	ENCFF995COG	HAS3	Peak_212893	chr16:69108908-69109125	33	3.37128	4.0299	1.73774	153
H1	Neuronal stem cell originated from H1	ChIP-seq	H2BK5ac	1	1_1	Peaks	ENCSR651SVZ	ENCFF995COG	HAS3	Peak_265130	chr16:69109307-69109465	25	3.03345	3.37917	1.31982	39
H1	Neuronal stem cell originated from H1	ChIP-seq	H2BK5ac	1	1_1	Peaks	ENCSR651SVZ	ENCFF995COG	HAS3	Peak_277696	chr16:69109848-69110001	24	2.99659	3.22098	1.25172	78
H1	Neuronal stem cell originated from H1	ChIP-seq	H2BK5ac	1	1_1	Peaks	ENCSR651SVZ	ENCFF995COG	HAS3	Peak_277697	chr16:69110060-69110164	24	2.99659	3.22098	1.25172	25
H1	Neuronal stem cell originated from H1	ChIP-seq	H2BK5ac	1	1_1	Peaks	ENCSR651SVZ	ENCFF995COG	HAS3	Peak_265131	chr16:69110701-69110805	25	3.03345	3.37917	1.31982	65
H1	Neuronal stem cell originated from H1	ChIP-seq	H2BK5ac	1	1_1	Peaks	ENCSR651SVZ	ENCFF995COG	HAS3	Peak_222301	chr16:69111315-69111479	31	3.35786	3.86428	1.61311	64
H1	Neuronal stem cell originated from H1	ChIP-seq	H2BK5ac	1	1_1	Peaks	ENCSR651SVZ	ENCFF995COG	HAS3	Peak_295971	chr16:69112128-69112252	19	2.48948	2.81068	0.94084	102
H1	Neuronal stem cell originated from H1	ChIP-seq	H2BK5ac	1	1_1	Peaks	ENCSR651SVZ	ENCFF995COG	HAS3	Peak_253177	chr16:69113087-69113301	27	3.12144	3.51007	1.41448	80
SK-N-SH	SK-N-SH (neuroblastoma cell line)	ChIP-seq	H3K9ac	1,2	1_1, 2_1	Replicated Peaks	ENCSR121INC	ENCFF389UIL	HAS3	Peak_22262	chr16:69105845-69106233	192	5.9761	19.2777	17.0372	217
SK-N-SH	SK-N-SH (neuroblastoma cell line)	ChIP-seq	H3K9ac	1,2	1_1, 2_1	Replicated Peaks	ENCSR121INC	ENCFF389UIL	HAS3	Peak_19523	chr16:69106426-69107272	246	6.9197	24.6185	22.3087	318
SK-N-SH	SK-N-SH (neuroblastoma cell line)	ChIP-seq	H3K79me2	1,2	1_1, 2_1	Replicated Peaks	ENCSR074TRC	ENCFF967BVX	HAS3	None
SK-N-SH	SK-N-SH (neuroblastoma cell line)	ChIP-seq	H3K27ac	1,2	1_1, 2_1	Replicated Peaks	ENCSR000FCU	ENCFF889GQX	HAS3	None
SK-N-SH	SK-N-SH (neuroblastoma cell line)	ChIP-seq	H3K27ac	1,2	1_1, 2_1	Replicated Peaks	ENCSR564IGJ	ENCFF538EWF	HAS3	None
SK-N-SH	SK-N-SH (neuroblastoma cell line)	ChIP-seq	H3K4me1	1,2	1_1, 2_1	Replicated Peaks	ENCSR000FCR	ENCFF684IQH	HAS3	None
SK-N-SH	SK-N-SH (neuroblastoma cell line)	ChIP-seq	H3K4me1	1,2	1_1, 2_1	Replicated Peaks	ENCSR661BMA	ENCFF402EGU	HAS3	Peak_56578	chr16:69106847-69107326	71	3.24765	7.10954	4.68155	201
SK-N-SH	SK-N-SH (neuroblastoma cell line)	ChIP-seq	H3K36me3	1,2	1_1,2_1	Replicated Peaks	ENCSR000FCV	ENCFF840KER	HAS3	Peak_12364	chr16:69115037-69120152	128	6.68078	12.8598	9.82217	9.82217
SK-N-SH	SK-N-SH (neuroblastoma cell line)	ChIP-seq	H3K36me3	1,2	1_1, 2_1	Replicated Peaks	ENCSR978CNH	ENCFF765ISG	HAS3	Peak_115570	chr16:69110690-69111078	11	3.03501	6.89962	4.95718	173
SK-N-SH	SK-N-SH (neuroblastoma cell line)	ChIP-seq	H3K36me3	1,2	1_1, 2_1	Replicated Peaks	ENCSR978CNH	ENCFF765ISG	HAS3	Peak_16542	chr16:69117169-69117699	13	4.34722	15.1277	12.1632	196
SK-N-SH	SK-N-SH (neuroblastoma cell line)	ChIP-seq	H3K36me3	1,2	1_1, 2_1	Replicated Peaks	ENCSR978CNH	ENCFF765ISG	HAS3	Peak_133874	chr16:69118442-69119078	11	2.91828	6.35732	4.48852	245
SK-N-SH	SK-N-SH (neuroblastoma cell line)	ChIP-seq	H3K36me3	1,2	1_1, 2_1	Replicated Peaks	ENCSR978CNH	ENCFF765ISG	HAS3	Peak_163363	chr16:69119184-69119498	10	2.68624	5.64859	5.64859	155
SK-N-SH	SK-N-SH (neuroblastoma cell line)	ChIP-seq	H3K9me3	1,2	1_1, 2_1	Replicated Peaks	ENCSR000FCT	ENCFF644GVK	HAS3	None
SK-N-SH	SK-N-SH (neuroblastoma cell line)	ChIP-seq	H3K9me3	1,2	1_1, 2_1	Replicated Peaks	ENCSR657OGA	ENCFF483LQF	HAS3	None
SK-N-SH	SK-N-SH (neuroblastoma cell line)	ChIP-seq	H3K4me3	1,2	1_1, 2_1	Replicated Peaks	ENCSR975GZA	ENCFF639PON	HAS3	Peak_13380	chr16:69105548-69106288	518	10.9517	51.8062	49.341	499
SK-N-SH	SK-N-SH (neuroblastoma cell line)	ChIP-seq	H3K4me3	1,2	1_1, 2_1	Replicated Peaks	ENCSR975GZA	ENCFF639PON	HAS3	Peak_10972	chr16:69106442-69107447	764	14.1909	76.4598	73.7717	387
SK-N-SH	SK-N-SH (neuroblastoma cell line)	ChIP-seq	H3K4me3	1,2	1_1, 2_1	Replicated Peaks	ENCSR975GZA	ENCFF639PON	HAS3	Peak_44484	chr16:69107814-69108149	64	3.23923	6.44764	4.47843	169
SK-N-SH	SK-N-SH (neuroblastoma cell line)	ChIP-seq	H3K4me3	1,2	1_1, 2_1	Replicated Peaks	ENCSR000FCS	ENCFF169BNL	HAS3	Peak_9700	chr16:69105579-69108906	1000	63.2991	318.27	315.482	1139
SK-N-SH	SK-N-SH (neuroblastoma cell line)	ChIP-seq	H3K4me2	1,2	1_1, 2_1	Replicated Peaks	ENCSR791INM	ENCFF936UND	HAS3	Peak_7176	chr16:69105539-69106309	698	13.0198	69.8302	66.587	478
SK-N-SH	SK-N-SH (neuroblastoma cell line)	ChIP-seq	H3K4me2	1,2	1_1, 2_1	Replicated Peaks	ENCSR791INM	ENCFF936UND	HAS3	Peak_4827	chr16:69106417-69108641	782	14.0555	78.2558	74.7459	379
SK-N-SH	SK-N-SH (neuroblastoma cell line)	ChIP-seq	H4K20me1	1,2	1_1, 2_1	Replicated Peaks	ENCSR878HPJ	ENCFF127QRZ	HAS3	Peak_36744	chr16:69113173-69113421	64	3.22651	6.41566	4.32659	104
SK-N-SH	SK-N-SH (neuroblastoma cell line)	ChIP-seq	H4K20me1	1,2	1_1, 2_1	Replicated Peaks	ENCSR878HPJ	ENCFF127QRZ	HAS3	Peak_46609	chr16:69119118-69120370	56	3.01522	5.68454	3.65857	193
SK-N-SH	SK-N-SH (neuroblastoma cell line)	ChIP-seq	H3K9me2	1,2	1_1, 2_1	Replicated Peaks	ENCSR423UOT	ENCFF877CHR	HAS3	None
SK-N-SH	SK-N-SH (neuroblastoma cell line)	ChIP-seq	H3K27me3	1,2	1_1, 2_1	Replicated Peaks	ENCSR914QOK	ENCFF046EJA	HAS3	None
SK-N-SH treated with 6uM all trans-retinoic acid for 48h	SK-N-SH (neuroblastoma cell line)	ChIP-seq	H3K36me3	1,2	1_1,2_1	Replicated Peaks	ENCSR000DXO	ENCFF389XAU	HAS3	Peak_118506	chr16:69109954-69110141	40	3.7087	4.00114	1.51757	86
SK-N-SH treated with 6uM all trans-retinoic acid for 48h	SK-N-SH (neuroblastoma cell line)	ChIP-seq	H3K36me3	1,2	1_1,2_1	Replicated Peaks	ENCSR000DXO	ENCFF389XAU	HAS3	Peak_17814	chr16:69114799-69115106	72	5.3942	7.27299	3.73313	92
SK-N-SH treated with 6uM all trans-retinoic acid for 48h	SK-N-SH (neuroblastoma cell line)	ChIP-seq	H3K36me3	1,2	1_1,2_1	Replicated Peaks	ENCSR000DXO	ENCFF389XAU	HAS3	Peak_88374	chr16:69115221-69115368	42	3.63025	4.26021	1.67302	35
SK-N-SH treated with 6uM all trans-retinoic acid for 48h	SK-N-SH (neuroblastoma cell line)	ChIP-seq	H3K36me3	1,2	1_1,2_1	Replicated Peaks	ENCSR000DXO	ENCFF389XAU	HAS3	Peak_61389	chr16:69117109-69117364	50	3.90299	5.08049	2.18045	108
SK-N-SH treated with 6uM all trans-retinoic acid for 48h	SK-N-SH (neuroblastoma cell line)	ChIP-seq	H3K36me3	1,2	1_1,2_1	Replicated Peaks	ENCSR000DXO	ENCFF389XAU	HAS3	Peak_86716	chr16:69117759-69118289	43	3.45679	4.33257	1.73337	73
SK-N-SH treated with 6uM all trans-retinoic acid for 48h	SK-N-SH (neuroblastoma cell line)	ChIP-seq	H3K36me3	1,2	1_1,2_1	Replicated Peaks	ENCSR000DXO	ENCFF389XAU	HAS3	Peak_6475	chr16:69118510-69120351	90	6.55158	9.05679	5.10246	783
SK-N-SH treated with 6uM all trans-retinoic acid for 48h	SK-N-SH (neuroblastoma cell line)	ChIP-seq	H3K4me3	1,2	1_1,2_1	Replicated Peaks	ENCSR000DXR	ENCFF042PII	HAS3	Peak_11111	chr16:69105547-69107487	1000	51.3712	156.882	154.168	1077
SK-N-SH treated with 6uM all trans-retinoic acid for 48h	SK-N-SH (neuroblastoma cell line)	ChIP-seq	H3K27me3	1,2	1_1, 2_1	Replicated Peaks	ENCSR000DXP	ENCFF848LKO	HAS3	None
BE2C	BE2C	ChIP-seq	H3K4me3	1,2	1_1, 2_1	Replicated Peaks	ENCSR000DQB	ENCFF741QYL	HAS3	Peak_13121	chr16:69105603-69106262	826	26.041	82.6465	80.1889	435
BE2C	BE2C	ChIP-seq	H3K4me3	1,2	1_1, 2_1	Replicated Peaks	ENCSR000DQB	ENCFF741QYL	HAS3	Peak_16611	chr16:69106432-69107225	429	16.0099	42.9168	40.633	201
BE2C	BE2C	ChIP-seq	H3K27me3	1,2	1_1, 2_1	Replicated Peaks	ENCSR780XZD	ENCFF146RLZ	HAS3	Peak_3212	chr16:69105232-69106272	174	3.70317	17.4531	14.535	648
BE2C	BE2C	ChIP-seq	H3K27me3	1,2	1_1, 2_1	Replicated Peaks	ENCSR780XZD	ENCFF146RLZ	HAS3	Peak_6332	chr16:69106455-69108076	104	2.97626	10.4898	7.83111	630
BE2C	BE2C	ChIP-seq	H3K4me1	1,2	1_1, 2_1	Replicated Peaks	ENCSR874NDX	ENCFF241OHQ	HAS3	None
BE2C	BE2C	ChIP-seq	H3K36me3	1,2	1_1, 2_1	Replicated Peaks	ENCSR114YOX	ENCFF715RXH	HAS3	Peak_74993	chr16:69109577-69109846	41	2.29706	4.11425	2.2134	81
BE2C	BE2C	ChIP-seq	H3K36me3	1,2	1_1, 2_1	Replicated Peaks	ENCSR114YOX	ENCFF715RXH	HAS3	Peak_113151	chr16:69114689-69115115	25	1.79877	2.51608	0.89757	66
BE2C	BE2C	ChIP-seq	H3K36me3	1,2	1_1, 2_1	Replicated Peaks	ENCSR114YOX	ENCFF715RXH	HAS3	Peak_67168	chr16:69116804-69117388	44	2.1842	4.42143	2.47157	285
BE2C	BE2C	ChIP-seq	H3K36me3	1,2	1_1, 2_1	Replicated Peaks	ENCSR114YOX	ENCFF715RXH	HAS3	Peak_31742	chr16:69117731-69118107	66	2.74356	6.60034	4.33245	209
BE2C	BE2C	ChIP-seq	H3K36me3	1,2	1_1, 2_1	Replicated Peaks	ENCSR114YOX	ENCFF715RXH	HAS3	Peak_17949	chr16:69118396-69120764	85	3.24121	8.59919	6.07995	1312
BE2C	BE2C	ChIP-seq	H3K9me3	1,2	1_1, 2_1	Replicated Peaks	ENCSR444YIP	ENCFF559CHM	HAS3	None
HAc	Astrocyte of the cerebellum	ChIP-seq	H3K4me3	1,2	1_1, 2_1	Replicated Peaks	ENCSR000DSY	ENCFF536GTT	HAS3	Peak_11363	chr16:69105488-69108044	1000	57.5691	252.957	250.426	570
NHA	normal human astrocyte	ChIP-seq	H3K4me3	1,2	1_1, 2_1	Replicated Peaks	ENCSR000AOU	ENCFF872PPY	HAS3	Peak_13464	chr16:69105458-69108045	399	15.135	39.9832	37.5193	491
NHA	normal human astrocyte	ChIP-seq	H3K27ac	1,2	1_1, 2_1	Replicated Peaks	ENCSR000AOQ	ENCFF325PVU	HAS3	None
NHA	normal human astrocyte	ChIP-seq	H3K27me3	1,2	1_1, 2_1	Replicated Peaks	ENCSR000AOR	ENCFF700TIG	HAS3	None							HAc
NHA	normal human astrocyte	ChIP-seq	H3K4me1	1,2	1_1, 2_1	Replicated Peaks	ENCSR000AOT	ENCFF957YXD	HAS3	Peak_36736	chr16:69105480-69106133	126	6.83203	12.6357	10.0878	440	NHA
NHA	normal human astrocyte	ChIP-seq	H3K4me1	1,2	1_1, 2_1	Replicated Peaks	ENCSR000AOT	ENCFF957YXD	HAS3	Peak_40082	chr16:69106537-69108431	120	6.74756	12.0843	9.5864	1308	NHA
NHA	normal human astrocyte	ChIP-seq	H3K36me3	1,2	1_1, 2_1	Replicated Peaks	ENCSR000AOs	ENCFF341BTX	HAS3	Peak_97350	chr16:69115351-69115790	57	4.10655	5.79102	3.51244	146	NHA
NHA	normal human astrocyte	ChIP-seq	H3K36me3	1,2	1_1, 2_1	Replicated Peaks	ENCSR000AOs	ENCFF341BTX	HAS3	Peak_40834	chr16:69117676-69118151	82	4.56033	8.25625	5.51308	176	NHA
NHA	normal human astrocyte	ChIP-seq	H3K9me3	1,3	1_1, 3_3	Replicated Peaks	ENCSR000AQR	ENCFF115NJP	HAS3	None							NHA
NHA	normal human astrocyte	ChIP-seq	H3K9me3	1,2	1_1, 2_1	Replicated Peaks	ENCSR000ART	ENCFF102NLS	HAS3	Peak_26964	chr16:69105594-69106289	266	7.83457	26.6436	24.5131	431	NHA
NHA	normal human astrocyte	ChIP-seq	H3K9me3	1,2	1_1, 2_1	Replicated Peaks	ENCSR000ART	ENCFF102NLS	HAS3	Peak_66268	chr16:69106415-69108054	67	3.12088	6.75459	4.93963	504	NHA
NHA	normal human astrocyte	ChIP-seq	H3K4me2	1,2	1_1, 2_1	Replicated Peaks	ENCSR000ARS	ENCFF223RHO	HAS3	Peak_10652	chr16:69105270-69108916	1000	28.7523	202.826	199.94	517	NHA
NHA	normal human astrocyte	ChIP-seq	H4k20me1	1,2	1_1, 2_1	Replicated Peaks	ENCSR000ARU	ENCFF509CYS	HAS3	Peak_94634	chr16:69107098-69107458	74	3.55155	7.45506	5.63537	182	NHA
NHA	normal human astrocyte	ChIP-seq	H4k20me1	1,2	1_1, 2_1	Replicated Peaks	ENCSR000ARU	ENCFF509CYS	HAS3	Peak_21949	chr16:69107726-69109302	166	5.21309	16.6606	14.2335	634	NHA
NHA	normal human astrocyte	ChIP-seq	H4k20me1	1,2	1_1, 2_1	Replicated Peaks	ENCSR000ARU	ENCFF509CYS	HAS3	Peak_44133	chr16:69111308-69112793	116	3.77496	11.6389	9.52076	1302	NHA
NHA	normal human astrocyte	ChIP-seq	H4k20me1	1,2	1_1, 2_1	Replicated Peaks	ENCSR000ARU	ENCFF509CYS	HAS3	Peak_106037	chr16:69112903-69114941	68	2.85819	6.88722	5.11172	355	NHA
NHA	normal human astrocyte	ChIP-seq	H4k20me1	1,2	1_1, 2_1	Replicated Peaks	ENCSR000ARU	ENCFF509CYS	HAS3	Peak_76529	chr16:69116496-69117500	85	3.50319	8.51567	6.61736	151	NHA
NHA	normal human astrocyte	ChIP-seq	H4k20me1	1,2	1_1, 2_1	Replicated Peaks	ENCSR000ARU	ENCFF509CYS	HAS3	Peak_66826	Peak_66826	92	3.75894	9.25281	7.30214	464	NHA
NHA	normal human astrocyte	ChIP-seq	H3k79me2	1,2	1_1, 2_1	Replicated Peaks	ENCSR000AQQ	ENCFF733JLY	HAS3	Peak_130715	chr16:69119164-69119783	51	3.45304	5.15948	3.67782	200	NHA
SK-N-MC	neuroepithelioma cell line	ChIP-seq	H3K4me3	2,3	2_1, 3_1	Replicated Peaks	ENCSR287VPM	ENCFF556HYV	HAS3	Peak_16246	chr16:69105604-69106296	498	12.5323	49.8376	47.5984	393	NHA
SK-N-MC	neuroepithelioma cell line	ChIP-seq	H3K4me3	2,3	2_1, 3_1	Replicated Peaks	ENCSR287VPM	ENCFF556HYV	HAS3	Peak_18423	chr16:69106440-69107592	371	10.302	37.1545	34.9826	417	NHA
SK-N-MC	neuroepithelioma cell line	ChIP-seq	H3K4me3	1,2	1_1, 2_1	Replicated Peaks	ENCSR000DXL	ENCFF915HZJ	HAS3	Peak_15047	chr16:69105771-69106234	299	13.66076	29.9292	27.67	277	NHA
SK-N-MC	neuroepithelioma cell line	ChIP-seq	H3K4me3	1,2	1_1, 2_1	Replicated Peaks	ENCSR000DXL	ENCFF915HZJ	HAS3	Peak_14810	chr16:69106446-69107401	327	14.3217	32.7252	30.4538	199
SK-N-MC	neuroepithelioma cell line	ChIP-seq	H3K27ac	1,2	1_1, 2_1	Replicated Peaks	ENCSR835MMN	ENCFF484NUO	HAS3	None
SK-N-MC	neuroepithelioma cell line	ChIP-seq	H3K4me1	1,2	1_1, 2_1	Replicated Peaks	ENCSR152QRE	ENCFF295AAM	HAS3	None
SK-N-MC	neuroepithelioma cell line	ChIP-seq	H3K36me3	1,2	1_1, 2_1	Replicated Peaks	ENCSR526PZM	ENCFF046ALR	HAS3	None
SK-N-MC	neuroepithelioma cell line	ChIP-seq	H3K9me3	1,2	1_1, 2_1	Replicated Peaks	ENCSR679CHH	ENCFF885QJC	HAS3	None
SK-N-MC	neuroepithelioma cell line	ChIP-seq	H3K9ac	1,2	1_1, 2_2	Replicated Peaks	ENCSR111QAW	ENCFF237CIU	HAS3	None
DLPFC	Homo sapiens dorsolateral prefrontal cortex tissue female adult (75 years)	ChIP-seq	H3K4me3	1	1_1	Peaks	ENCSR157EML	ENCFF880UBT	HAS3	Peak_20679	chr16:69105562-69106072	84	8.6965	18.32	15.8876	336
DLPFC	Homo sapiens dorsolateral prefrontal cortex tissue female adult (75 years)	ChIP-seq	H3K4me3	1	1_1	Peaks	ENCSR157EML	ENCFF880UBT	HAS3	Peak_23066	chr16:69106480-69106721	69	7.6538	15.0098	12.6512	118
DLPFC	Homo sapiens dorsolateral prefrontal cortex tissue female adult (75 years)	ChIP-seq	H3K4me3	1	1_1	Peaks	ENCSR157EML	ENCFF880UBT	HAS3	Peak_23993	chr16:69106772-69107837	64	7.30623	13.9452	11.6116	146
DLPFC	Homo sapiens dorsolateral prefrontal cortex tissue female adult (75 years)	ChIP-seq	H3K27ac	1	1_2	Peaks	ENCSR016XBE	ENCFF461XED	HAS3	None
DLPFC	Homo sapiens dorsolateral prefrontal cortex tissue female adult (75 years)	ChIP-seq	H3K4me1	1	1_1	Peaks	ENCSR253JFN	ENCFF216FIO	HAS3	Peak_176192	chr16:69105364-69105643	32	3.21802	3.62443	1.64902	149
DLPFC	Homo sapiens dorsolateral prefrontal cortex tissue female adult (75 years)	ChIP-seq	H3K4me1	1	1_1	Peaks	ENCSR253JFN	ENCFF216FIO	HAS3	Peak_26984	chr16:69106810-69107213	110	5.70341	9.3351	6.34405	242
DLPFC	Homo sapiens dorsolateral prefrontal cortex tissue female adult (75 years)	ChIP-seq	H3K4me1	1	1_1	Peaks	ENCSR253JFN	ENCFF216FIO	HAS3	Peak_112720	chr16:69107321-69107475	51	3.85906	5.08049	2.81065	128
DLPFC	Homo sapiens dorsolateral prefrontal cortex tissue female adult (75 years)	ChIP-seq	H3K4me1	1	1_1	Peaks	ENCSR253JFN	ENCFF216FIO	HAS3	Peak_20258	chr16:69107632-69108713	124	6.05899	10.3107	7.17712	489
DLPFC	Homo sapiens dorsolateral prefrontal cortex tissue female adult (75 years)	ChIP-seq	H3K9me3	1	1_1	Peaks	ENCSR349III	ENCFF609RQS	HAS3	None
DLPFC	Homo sapiens dorsolateral prefrontal cortex tissue female adult (75 years)	ChIP-seq	H3K9ac	1	1_1	Peaks	ENCSR448MML	ENCFF270IRU	HAS3	Peak_134376	chr16:69106564-69106741	20	3.10836	3.79431	1.91046	34
DLPFC	Homo sapiens dorsolateral prefrontal cortex tissue female adult (75 years)	ChIP-seq	H3K9ac	1	1_1	Peaks	ENCSR448MML	ENCFF270IRU	HAS3	Peak_88267	chr16:69106839-69107107	30	3.79911	5.29603	3.2493	128
DLPFC	Homo sapiens dorsolateral prefrontal cortex tissue female adult (75 years)	ChIP-seq	H3K9ac	1	1_1	Peaks	ENCSR448MML	ENCFF270IRU	HAS3	Peak_162840	chr16:69107515-69107807	12	2.28196	2.47238	0.82737	6
DLPFC	Homo sapiens dorsolateral prefrontal cortex tissue female adult (75 years)	ChIP-seq	H3K9ac	1	1_1	Peaks	ENCSR448MML	ENCFF270IRU	HAS3	Peak_110590	chr16:69107851-69108168	26	3.45374	4.52522	2.55436	149
DLPFC	Homo sapiens dorsolateral prefrontal cortex tissue female adult (75 years)	ChIP-seq	H3K9ac	1	1_1	Peaks	ENCSR448MML	ENCFF270IRU	HAS3	Peak_158663	chr16:69111962-69112151	16	2.70028	3.01134	1.29033	159
DLPFC	Homo sapiens dorsolateral prefrontal cortex tissue female adult (75 years)	ChIP-seq	H3K9ac	1	1_1	Peaks	ENCSR448MML	ENCFF270IRU	HAS3	Peak_110591	chr16:69112213-69112422	26	3.45374	4.52522	2.55436	54
DLPFC	Homo sapiens dorsolateral prefrontal cortex tissue female adult (75 years)	ChIP-seq	H3K36me3	1	1_1	Peaks	ENCSR629RJB	ENCFF188GVW	HAS3	Peak_73995	chr16:69109282-69109991	93	4.36831	6.46942	4.07545	154
DLPFC	Homo sapiens dorsolateral prefrontal cortex tissue female adult (75 years)	ChIP-seq	H3K36me3	1	1_1	Peaks	ENCSR629RJB	ENCFF188GVW	HAS3	Peak_131187	chr16:69110505-69110878	63	3.64026	3.64026	2.70578	141
DLPFC	Homo sapiens dorsolateral prefrontal cortex tissue female adult (75 years)	ChIP-seq	H3K36me3	1	1_1	Peaks	ENCSR629RJB	ENCFF188GVW	HAS3	Peak_97629	chr16:69111772-69112383	78	4.00428	5.6271	3.37088	215
DLPFC	Homo sapiens dorsolateral prefrontal cortex tissue female adult (75 years)	ChIP-seq	H3K36me3	1	1_1	Peaks	ENCSR629RJB	ENCFF188GVW	HAS3	Peak_160250	chr16:69113125-69113489	49	3.01799	4.17859	2.19022	253
DLPFC	Homo sapiens dorsolateral prefrontal cortex tissue female adult (75 years)	ChIP-seq	H3K36me3	1	1_1	Peaks	ENCSR629RJB	ENCFF188GVW	HAS3	Peak_214323	chr16:69113769-69113923	30	2.72189	3.18417	1.41705	26
DLPFC	Homo sapiens dorsolateral prefrontal cortex tissue female adult (75 years)	ChIP-seq	H3K36me3	1	1_1	Peaks	ENCSR629RJB	ENCFF188GVW	HAS3	Peak_29184	chr16:69114196-69114923	148	5.36174	9.36777	6.49886	150
DLPFC	Homo sapiens dorsolateral prefrontal cortex tissue female adult (75 years)	ChIP-seq	H3K36me3	1	1_1	Peaks	ENCSR629RJB	ENCFF188GVW	HAS3	Peak_55796	chr16:69115025-69115456	110	4.73233	7.3457	4.81094	61
DLPFC	Homo sapiens dorsolateral prefrontal cortex tissue female adult (75 years)	ChIP-seq	H3K36me3	1	1_1	Peaks	ENCSR629RJB	ENCFF188GVW	HAS3	Peak_222672	chr16:69115505-69115670	27	2.68087	2.98165	1.24495	25
DLPFC	Homo sapiens dorsolateral prefrontal cortex tissue female adult (75 years)	ChIP-seq	H3K36me3	1	1_1	Peaks	ENCSR629RJB	ENCFF188GVW	HAS3	Peak_97630	chr16:69115848-69116344	78	4.00428	5.6271	3.37088	343
DLPFC	Homo sapiens dorsolateral prefrontal cortex tissue female adult (75 years)	ChIP-seq	H3K36me3	1	1_1	Peaks	ENCSR629RJB	ENCFF188GVW	HAS3	Peak_181162	chr16:69116400-69116776	44	3.1632	3.87998	1.96795	140
DLPFC	Homo sapiens dorsolateral prefrontal cortex tissue female adult (75 years)	ChIP-seq	H3K36me3	1	1_1	Peaks	ENCSR629RJB	ENCFF188GVW	HAS3	Peak_139592	chr16:69116843-69117033	61	2.85222	4.74473	2.68363	111
DLPFC	Homo sapiens dorsolateral prefrontal cortex tissue female adult (75 years)	ChIP-seq	H3K36me3	1	1_1	Peaks	ENCSR629RJB	ENCFF188GVW	HAS3	Peak_142043	chr16:69117107-69117293	61	3.32036	4.71215	2.65829	38
DLPFC	Homo sapiens dorsolateral prefrontal cortex tissue female adult (75 years)	ChIP-seq	H3K36me3	1	1_1	Peaks	ENCSR629RJB	ENCFF188GVW	HAS3	Peak_61387	chr16:69118065-69118234	104	4.56907	7.07628	4.60312	132
DLPFC	Homo sapiens dorsolateral prefrontal cortex tissue female adult (75 years)	ChIP-seq	H3K36me3	1	1_1	Peaks	ENCSR629RJB	ENCFF188GVW	HAS3	Peak_219611	chr16:69118291-69118678	27	2.51499	2.98312	1.24495	12
DLPFC	Homo sapiens dorsolateral prefrontal cortex tissue female adult (75 years)	ChIP-seq	H3K36me3	1	1_1	Peaks	ENCSR629RJB	ENCFF188GVW	HAS3	Peak_55797	chr16:69118739-69118979	110	4.73233	7.3457	4.81094	115
TL	Temporal lobe tissue female adult 75 years	ChIP-seq	H3K9me3	1	1_1	Peaks	ENCSR405YYG	ENCFF042WDJ	HAS3	None
TL	Temporal lobe tissue female adult 75 years	ChIP-seq	H3K4me3	1	1_1	Peaks	ENCSR477BHF	ENCFF788FGD	HAS3	Peak_20383	chr16:69105623-69106181	82	6.86159	16.4086	13.9493	314
TL	Temporal lobe tissue female adult 75 years	ChIP-seq	H3K4me3	1	1_1	Peaks	ENCSR477BHF	ENCFF788FGD	HAS3	Peak_16035	chr16:69106417-69107635	123	11.3199	24.4833	21.8357	549
TL	Temporal lobe tissue female adult 75 years	ChIP-seq	H3K4me3	1	1_1	Peaks	ENCSR477BHF	ENCFF788FGD	HAS3	Peak_61361	chr16:69107796-69107972	18	3.15325	3.75336	1.76203	109
TL	Temporal lobe tissue female adult 75 years	ChIP-seq	H3K4me1	1	1_1	Peaks	ENCSR479GJI	ENCFF289NQI	HAS3	Peak_123463	chr16:69106542-69106730	52	3.96705	4.62637	2.52104	53
TL	Temporal lobe tissue female adult 75 years	ChIP-seq	H3K4me1	1	1_1	Peaks	ENCSR479GJI	ENCFF289NQI	HAS3	Peak_28209	chr16:69106805-69107634	128	5.61041	9.31879	6.46692	222
TL	Temporal lobe tissue female adult 75 years	ChIP-seq	H3K4me1	1	1_1	Peaks	ENCSR479GJI	ENCFF289NQI	HAS3	Peak_172790	chr16:69107694-69108208	34	2.66263	3.5627	1.68391	303
TL	Temporal lobe tissue female adult 75 years	ChIP-seq	H3K27me3	1	1_1	Peaks	ENCSR569AGQ	ENCFF503FBT	HAS3	Peak_56841	chr16:69107331-69107564	71	3.58732	4.35748	1.64153	120
TL	Temporal lobe tissue female adult 75 years	ChIP-seq	H3K27me3	1	1_1	Peaks	ENCSR569AGQ	ENCFF503FBT	HAS3	Peak_56842	chr16:69109293-69109502	71	3.58732	4.35748	1.64153	54
TL	Temporal lobe tissue female adult 75 years	ChIP-seq	H3K27me3	1	1_1	Peaks	ENCSR569AGQ	ENCFF503FBT	HAS3	Peak_74965	Peak_74965	63	3.30045	4.0936	1.52661	76
TL	Temporal lobe tissue female adult 75 years	ChIP-seq	H3K27ac	1	1_2	Peaks	ENCSR608XIG	ENCFF923EGZ	HAS3	None
TL	Temporal lobe tissue female adult 75 years	ChIP-seq	H3K9ac	1	1_1	Peaks	ENCSR768DMK	ENCFF073IAW	HAS3	Peak_35001	chr16:69105839-69106068	50	5.58919	9.31879	6.93693	148
TL	Temporal lobe tissue female adult 75 years	ChIP-seq	H3K9ac	1	1_1	Peaks	ENCSR768DMK	ENCFF073IAW	HAS3	Peak_94761	chr16:69106657-69107274	18	3.28975	3.62443	1.64543	398
TL	Temporal lobe tissue female adult 75 years	ChIP-seq	H3K9ac	1	1_1	Peaks	ENCSR768DMK	ENCFF073IAW	HAS3	Peak_89041	chr16:69107772-69107931	21	3.57582	4.03211	2.01022	91
TL	Temporal lobe tissue female adult 75 years	ChIP-seq	H3K9ac	1	1_1	Peaks	ENCSR768DMK	ENCFF073IAW	HAS3	Peak_83689	chr16:69108900-69109215	22	3.61824	4.33257	2.27915	62
TL	Temporal lobe tissue female adult 75 years	ChIP-seq	H3K9ac	1	1_1	Peaks	ENCSR768DMK	ENCFF073IAW	HAS3	Peak_98697	chr16:69113160-69113321	18	3.20431	3.50173	1.55295	70
HPC	Layer of Hippocampus	ChIP-seq	H3K4me3	1	1_1	Peaks	ENCSR418JIS	ENCFF597EDA	HAS3	Peak_19534	chr16:69105768-69106111	90	7.48375	15.2574	12.6542	164
HPC	Layer of Hippocampus	ChIP-seq	H3K4me3	1	1_1	Peaks	ENCSR418JIS	ENCFF597EDA	HAS3	Peak_38508	chr16:69106851-69107069	33	4.49155	5.96195	3.69888	77
HPC	Layer of Hippocampus	ChIP-seq	H3K4me3	1	1_1	Peaks	ENCSR418JIS	ENCFF597EDA	HAS3	Peak_52549	chr16:69107176-69107412	23	3.74455	4.32144	2.1599	113
HPC	Layer of Hippocampus	ChIP-seq	H3K27ac	1	1_1	Peaks	ENCSR123HEE	ENCFF704LFU	HAS3	None
HPC	Layer of Hippocampus	ChIP-seq	H3K27me3	1	1_1	Peaks	ENCSR231NER	ENCFF231NER	HAS3	Peak_57866	chr16:69107869-69108017	89	3.53221	4.65019	1.8457	49
HPC	Layer of Hippocampus	ChIP-seq	H3K27me3	1	1_1	Peaks	ENCSR231NER	ENCFF231NER	HAS3	Peak_120550	chr16:69109274-69109418	43	2.84519	3.10021	0.89446	85
HPC	Layer of Hippocampus	ChIP-seq	H3K27me3	1	1_1	Peaks	ENCSR231NER	ENCFF231NER	HAS3	Peak_28328	chr16:69109461-69109744	116	4.123	5.57988	2.45623	142
HPC	Layer of Hippocampus	ChIP-seq	H3K27me3	1	1_1	Peaks	ENCSR231NER	ENCFF231NER	HAS3	Peak_23269	chr16:69112356-69112559	132	4.24212	6.00739	2.83401	116
HPC	Layer of Hippocampus	ChIP-seq	H3K4me1	1	1_1	Peaks	ENCSR638HSG	ENCFF854JUM	HAS3	Peak_6723	chr16:69106560-69107131	176	176	16.3152	12.6791	437
HPC	Layer of Hippocampus	ChIP-seq	H3K4me1	1	1_1	Peaks	ENCSR638HSG	ENCFF854JUM	HAS3	Peak_13824	chr16:69107219-69108193	136	7.32502	12.9848	9.74135	207
HPC	Layer of Hippocampus	ChIP-seq	H3K36me3	1	1_1	Peaks	ENCSR286VMZ	ENCFF320REU	HAS3	Peak_73845	chr16:69109233-69109444	80	4.47223	5.93784	3.45899	99
HPC	Layer of Hippocampus	ChIP-seq	H3K36me3	1	1_1	Peaks	ENCSR286VMZ	ENCFF320REU	HAS3	Peak_14615	chr16:69109535-69110086	177	6.77218	11.332	7.99705	279
HPC	Layer of Hippocampus	ChIP-seq	H3K36me3	1	1_1	Peaks	ENCSR286VMZ	ENCFF320REU	HAS3	Peak_47781	chr16:69110538-69110683	105	5.1812	7.32423	4.6152	46
HPC	Layer of Hippocampus	ChIP-seq	H3K36me3	1	1_1	Peaks	ENCSR286VMZ	ENCFF320REU	HAS3	Peak_149233	chr16:69112207-69112476	37	2.73317	3.5627	1.53637	67
HPC	Layer of Hippocampus	ChIP-seq	H3K36me3	1	1_1	Peaks	ENCSR286VMZ	ENCFF320REU	HAS3	Peak_44336	chr16:69113356-69113504	109	4.88005	7.53305	4.78589	112
HPC	Layer of Hippocampus	ChIP-seq	H3K36me3	1	1_1	Peaks	ENCSR286VMZ	ENCFF320REU	HAS3	Peak_5271	chr16:69113987-69114586	247	8.0685	15.2768	11.4034	470
HPC	Layer of Hippocampus	ChIP-seq	H3K36me3	1	1_1	Peaks	ENCSR286VMZ	ENCFF320REU	HAS3	Peak_159391	chr16:69114822-69115164	28	2.53831	3.03847	1.11159	316
HPC	Layer of Hippocampus	ChIP-seq	H3K36me3	1	1_1	Peaks	ENCSR286VMZ	ENCFF320REU	HAS3	Peak_106045	chr16:69115382-69115611	58	3.41646	4.79185	2.50488	98
HPC	Layer of Hippocampus	ChIP-seq	H3K36me3	1	1_1	Peaks	ENCSR286VMZ	ENCFF320REU	HAS3	Peak_140202	chr16:69115671-69115958	42	3.26038	3.84933	1.75028	33
HPC	Layer of Hippocampus	ChIP-seq	H3K36me3	1	1_1	Peaks	ENCSR286VMZ	ENCFF320REU	HAS3	Peak_44337	chr16:69116607-69117150	109	4.88005	7.53305	4.78589	472
HPC	Layer of Hippocampus	ChIP-seq	H3K36me3	1	1_1	Peaks	ENCSR286VMZ	ENCFF320REU	HAS3	Peak_135003	chr16:69118059-69118207	46	46	4.04131	1.91026	30
HPC	Layer of Hippocampus	ChIP-seq	H3K36me3	1	1_1	Peaks	ENCSR286VMZ	ENCFF320REU	HAS3	Peak_117279	chr16:69118384-69118518	55	3.90981	4.56029	2.33812	38
HPC	Layer of Hippocampus	ChIP-seq	H3K36me3	1	1_1	Peaks	ENCSR286VMZ	ENCFF320REU	HAS3	Peak_76084	chr16:69119121-69119269	78	4.23052	5.86499	3.39409	44
HPC	Layer of Hippocampus	ChIP-seq	H3K36me3	1	1_1	Peaks	ENCSR286VMZ	ENCFF320REU	HAS3	Peak_117280	chr16:69119568-69119812	55	3.90981	4.56029	2.33812	26
HPC	Layer of Hippocampus	ChIP-seq	H3K9me3	1	1_1	Peaks	ENCSR431FZZ	ENCFF143TLU	HAS3	None
HPC	Layer of Hippocampus	ChIP-seq	H3K9ac	1	1_1	Peaks	ENCSR892RZN	ENCFF070JVE	HAS3	Peak_115850	chr16:69105358-69105507	25	3.50493	4.41022	2.46027	120
HPC	Layer of Hippocampus	ChIP-seq	H3K9ac	1	1_1	Peaks	ENCSR892RZN	ENCFF070JVE	HAS3	Peak_69852	chr16:69105744-69105913	35	4.2838	6.07372	3.96918	52
HPC	Layer of Hippocampus	ChIP-seq	H3K9ac	1	1_1	Peaks	ENCSR892RZN	ENCFF070JVE	HAS3	Peak_115851	chr16:69106619-69106768	25	3.50493	4.41022	2.46027	45
HPC	Layer of Hippocampus	ChIP-seq	H3K9ac	1	1_1	Peaks	ENCSR892RZN	ENCFF070JVE	HAS3	Peak_163772	chr16:69106999-69107174	16	2.71474	3.03346	1.26935	109
HPC	Layer of Hippocampus	ChIP-seq	H3K9ac	1	1_1	Peaks	ENCSR892RZN	ENCFF070JVE	HAS3	Peak_143551	chr16:69107318-69107516	20	3.11549	3.64272	1.78486	85
HPC	Layer of Hippocampus	ChIP-seq	H3K9ac	1	1_1	Peaks	ENCSR892RZN	ENCFF070JVE	HAS3	Peak_166497	chr16:69107615-69107764	15	2.72605	2.92412	1.18667	69
HPC	Layer of Hippocampus	ChIP-seq	H3K9ac	1	1_1	Peaks	ENCSR892RZN	ENCFF070JVE	HAS3	Peak_37251	chr16:69107908-69108123	58	5.75557	9.68155	7.37122	92
HPC	Layer of Hippocampus	ChIP-seq	H3K9ac	1	1_1	Peaks	ENCSR892RZN	ENCFF070JVE	HAS3	Peak_99167	chr16:69113871-69114027	28	3.71226	4.93531	2.93824	38

## Sheet: HYAL1
Cell	Biosample	Assay	Target	BioRep	TechRep	Output	Experiment	Accesssion	Associated Gene	Peak name	Location	Score	signalValue	pValue	qValue	peak
H1	Neuronal stem cell originated from H1	ChIP-seq	H3K4me1	1,2	1_1, 2_1	Replicated Peaks	ENCSR254NLC	ENCFF595SVX	HYAL1	Peak_120141	chr3:50302959-50303460	56	3.19371	5.65377	3.37234	166
H1	Neuronal stem cell originated from H1	ChIP-seq	H3K4me1	1,2	1_1, 2_1	Replicated Peaks	ENCSR254NLC	ENCFF595SVX	HYAL1	Peak_77483	chr3:50303694-50303907	69	3.92571	6.99549	4.48523	94
H1	Neuronal stem cell originated from H1	ChIP-seq	H3K4me1	1	1_1	Peaks	ENCSR506LVE	ENCFF028XMB	HYAL1	Peak_36447	chr3:50298357-50298866	202	5.53612	10.3857	7.31106	96
H1	Neuronal stem cell originated from H1	ChIP-seq	H3K4me1	1	1_1	Peaks	ENCSR506LVE	ENCFF028XMB	HYAL1	Peak_334870	chr3:50299041-50299192	35	2.79737	3.15958	1.35404	25
H1	Neuronal stem cell originated from H1	ChIP-seq	H3K4me1	1	1_1	Peaks	ENCSR506LVE	ENCFF028XMB	HYAL1	Peak_44292	chr3:50299863-50300185	184	5.07753	9.54721	6.59536	99
H1	Neuronal stem cell originated from H1	ChIP-seq	H3K4me1	1	1_1	Peaks	ENCSR506LVE	ENCFF028XMB	HYAL1	Peak_19038	chr3:50300432-50300651	256	6.34219	12.6118	9.21303	123
H1	Neuronal stem cell originated from H1	ChIP-seq	H3K4me1	1	1_1	Peaks	ENCSR506LVE	ENCFF028XMB	HYAL1	Peak_281026	chr3:50302081-50302225	51.0	3.26703	3.8721	1.90603	51
H1	Neuronal stem cell originated from H1	ChIP-seq	H3K4me1	1	1_1	Peaks	ENCSR506LVE	ENCFF028XMB	HYAL1	Peak_89236	chr3:50302802-50303582	133	4.58175	7.38865	4.79441	657
H1	Neuronal stem cell originated from H1	ChIP-seq	H3K4me1	1	1_1	Peaks	ENCSR506LVE	ENCFF028XMB	HYAL1	Peak_20465	chr3:50303711-50303930	249	6.42388	12.3476	8.97469	118
H1	Neuronal stem cell originated from H1	ChIP-seq	H3K4me1	1	1_1	Peaks	ENCSR506LVE	ENCFF028XMB	HYAL1	Peak_246660	chr3:50304780-50304879	65	3.38099	4.40896	2.33222	80
H1	Neuronal stem cell originated from H1	ChIP-seq	H3K4me2	1,2	1_1,1_2,2_1	Replicated Peaks	ENCSR5405HLL	ENCFF116RRI	HYAL1	Peak_7056	chr3:50298276-50299298	213	5.01881	21.3792	17.8945	778
H1	Neuronal stem cell originated from H1	ChIP-seq	H3K4me2	1,2	1_1,1_2,2_1	Replicated Peaks	ENCSR5405HLL	ENCFF116RRI	HYAL1	Peak_11481	chr3:50299659-50300658	172	4.48473	17.2084	14.1082	367
H1	Neuronal stem cell originated from H1	ChIP-seq	H3K4me2	1	1_1	Peaks	ENCSR486GWT	ENCFF599DMI	HYAL1	Peak_107943	chr3:50297768-50297902	11	2.16145	2.13691	0.42027	39
H1	Neuronal stem cell originated from H1	ChIP-seq	H3K4me2	1	1_1	Peaks	ENCSR486GWT	ENCFF599DMI	HYAL1	Peak_18	chr3:50298280-50299470	843	29.4598	65.9185	59.0634	773
H1	Neuronal stem cell originated from H1	ChIP-seq	H3K4me2	1	1_1	Peaks	ENCSR486GWT	ENCFF599DMI	HYAL1	Peak_22795	chr3:50299620-50300205	167	8.02807	14.188	11.5816	119
H1	Neuronal stem cell originated from H1	ChIP-seq	H3K4me2	1	1_1	Peaks	ENCSR486GWT	ENCFF599DMI	HYAL1	Peak_79669	chr3:50302239-50302373	28	3.0319	3.47372	1.45463	101
H1	Neuronal stem cell originated from H1	ChIP-seq	H3K4me2	1	1_1	Peaks	ENCSR486GWT	ENCFF599DMI	HYAL1	Peak_75114	chr3:50302561-50302695	29	3.08301	3.58947	1.56374	50
H1	Neuronal stem cell originated from H1	ChIP-seq	H3K4me2	1	1_1	Peaks	ENCSR486GWT	ENCFF599DMI	HYAL1	Peak_48854	chr3:50303379-50303513	47	4.05691	4.95305	2.82052	77
H1	Neuronal stem cell originated from H1	ChIP-seq	H3K4me3	1	1_1	Replicated Peaks	ENCSR416CJP	ENCFF169CFX	HYAL1	Peak_4155	chr3:50298641-50299476	495	50.9931	304.507	300.728	586
H1	Neuronal stem cell originated from H1	ChIP-seq	H3K4me3	1	1_1	Replicated Peaks	ENCSR416CJP	ENCFF169CFX	HYAL1	Peak_21667	chr3:50299694-50300209	35	5.10183	17.7598	15.4754	113
H1	neural cell originated from H1	ChIP-seq	H3K4me3	1,2	1_1,1_2,2_1	Replicated Peaks	ENCSR608VNA	ENCFF033NCR	HYAL1	Peak_5475	chr3:50297997-50300817	1000	36.7553	515.087	511.738	1133
H1	neural cell originated from H1	ChIP-seq	H3K4me3	1,2	1_1, 2_1	Replicated Peaks	ENCSR956CTX	ENCFF943ZAL	HYAL1	Peak_91269	chr3:50298299-50298537	37	2.5356	3.75727	1.69404	155
H1	neural cell originated from H1	ChIP-seq	H3K4me3	1,2	1_1, 2_1	Replicated Peaks	ENCSR956CTX	ENCFF943ZAL	HYAL1	Peak_2753	chr3:50298578-50299436	1000	20.1989	159.02	154.973	681
H1	Neuronal stem cell originated from H1	ChIP-seq	H3K4ac	1,2	1_1,2_1	Replicated Peaks	ENCSR476FBL	ENCFF184ITK	HYAL1	None
H1	neural cell originated from H1	ChIP-seq	H3K9me2	1,2	1_1, 2_1	Replicated Peaks	ENCSR397HSO	ENCFF024MWK	HYAL1	None
H1	neural cell originated from H1	ChIP-seq	H3K9me3	1,2	1_1,2_1	Replicated Peaks	ENCSR405NQJ	ENCFF449KUB	HYAL1	None
H1	Neuronal stem cell originated from H1	ChIP-seq	H3K9me3	1,2,3	1_1, 2_1, 3_1	Replicated Peaks	ENCSR391WDE	ENCFF287CZH	HYAL1	Peak_52323	chr3:50304648-50304960	92	3.26623	9.2175	6.56883	200
H1	neural cell originated from H1	ChIP-seq	H3K9ac	1,2	1_1, 2_1	Replicated Peaks	ENCSR531QHM	ENCFF310ZNC	HYAL1	Peak_3655	chr3:50298319-50299421	1000	29.7294	250.964	247.562	843
H1	neural cell originated from H1	ChIP-seq	H3K9ac	1,2	1_1, 2_1	Replicated Peaks	ENCSR531QHM	ENCFF310ZNC	HYAL1	Peak_9439	chr3:50299551-50300813	1000	15.9016	105.307	102.558	280
H1	Neuronal stem cell originated from H1	ChIP-seq	H3K9ac	1	1_1	Peaks	ENCSR626UPW	ENCFF144VVI	HYAL1	Peak_222427	chr3:50299970-50300191	22	2.73704	3.35728	1.33975	106
H1	Neuronal stem cell originated from H1	ChIP-seq	H3K9ac	1	1_1	Peaks	ENCSR626UPW	ENCFF144VVI	HYAL1	Peak_87893	chr3:50300278-50300405	42	4.10189	5.33043	2.8671	94
H1	Neuronal stem cell originated from H1	ChIP-seq	H3K9ac	1	1_1	Peaks	ENCSR626UPW	ENCFF144VVI	HYAL1	Peak_274453	chr3:50300658-50300777	12	2.44371	2.38287	0.71764	52
H1	Neuronal stem cell originated from H1	ChIP-seq	H3K9ac	1	1_1	Peaks	ENCSR626UPW	ENCFF144VVI	HYAL1	Peak_182709	chr3:50302011-50302297	29	3.50861	4.09279	1.90106	82
H1	Neuronal stem cell originated from H1	ChIP-seq	H3K9ac	1	1_1	Peaks	ENCSR626UPW	ENCFF144VVI	HYAL1	Peak_19832	chr3:50302419-50302667	94	7.04572	10.5836	7.6056	77
H1	Neuronal stem cell originated from H1	ChIP-seq	H3K9ac	1	1_1	Peaks	ENCSR626UPW	ENCFF144VVI	HYAL1	Peak_85222	chr3:50302880-50303253	43	4.38307	5.49625	3.01885	163
H1	Neuronal stem cell originated from H1	ChIP-seq	H3K14ac	1	1_1	Peaks	ENCSR687EBF	ENCFF149ZNH	HYAL1	Peak_148403	chr3:50300604-50300817	95	3.57909	4.93708	2.43538	74
H1	Neuronal stem cell originated from H1	ChIP-seq	H3K14ac	1	1_1	Peaks	ENCSR687EBF	ENCFF149ZNH	HYAL1	Peak_318930	chr3:50301021-50301179	30	2.59906	2.73653	1.0013	96
H1	Neuronal stem cell originated from H1	ChIP-seq	H3K14ac	1	1_1	Peaks	ENCSR687EBF	ENCFF149ZNH	HYAL1	Peak_89839	chr3:50302120-50302348	121	4.15532	5.86898	3.07684	113
H1	Neuronal stem cell originated from H1	ChIP-seq	H3K14ac	1	1_1	Peaks	ENCSR687EBF	ENCFF149ZNH	HYAL1	Peak_15717	chr3:50302414-50302607	210	5.27606	8.88121	5.20193	88
H1	Neuronal stem cell originated from H1	ChIP-seq	H3K14ac	1	1_1	Peaks	ENCSR687EBF	ENCFF149ZNH	HYAL1	Peak_140278	chr3:50302709-50302939	101	3.82753	5.11689	2.58545	108
H1	Neuronal stem cell originated from H1	ChIP-seq	H3K18ac	1,2	1_1, 2_1	Replicated Peaks	ENCSR182XTG	ENCFF294VJY	HYAL1	Peak_75339	chr3:50298606-50298925	58	4.30161	5.86499	3.37005	288
H1	Neuronal stem cell originated from H1	ChIP-seq	H3K18ac	1,2	1_1, 2_1	Replicated Peaks	ENCSR182XTG	ENCFF294VJY	HYAL1	Peak_9629	chr3:50298989-5029936	144	7.16969	14.4031	10.8854	134
H1	Neuronal stem cell originated from H1	ChIP-seq	H3K18ac	1,2	1_1, 2_1	Replicated Peaks	ENCSR182XTG	ENCFF294VJY	HYAL1	Peak_285339	chr3:50300515-50300831	22	2.06454	2.26336	0.67849	8
H1	Neuronal stem cell originated from H1	ChIP-seq	H3K18ac	1,2	1_1, 2_1	Replicated Peaks	ENCSR182XTG	ENCFF294VJY	HYAL1	Peak_75340	chr3:50302426-50302714	58	4.30161	5.86499	3.37005	176
H1	Neuronal stem cell originated from H1	ChIP-seq	H3K18ac	1,2	1_1, 2_1	Replicated Peaks	ENCSR182XTG	ENCFF294VJY	HYAL1	Peak_183065	chr3:50302758-50303127	38	3.45043	3.88905	1.78633	75
H1	Neuronal stem cell originated from H1	ChIP-seq	H3K18ac	1,2	1_1, 2_1	Replicated Peaks	ENCSR182XTG	ENCFF294VJY	HYAL1	Peak_51873	chr3:50303224-50303492	67	4.71744	6.79383	4.16432	195
H1	Neuronal stem cell originated from H1	ChIP-seq	H3K23ac	1,2	1_1,2_1	Replicated Peaks	ENCSR361LIU	ENCFF603HIY	HYAL1	Peak_8872	chr3:50298949-50299411	114	5.76594	11.4611	7.87616	249
H1	Neuronal stem cell originated from H1	ChIP-seq	H3K23ac	1,2	1_1,2_1	Replicated Peaks	ENCSR361LIU	ENCFF603HIY	HYAL1	Peak_38842	chr3:50303681-50303875	76	4.43788	7.66459	4.75218	133
H1	Neuronal stem cell originated from H1	ChIP-seq	H3K27ac	1,2	1_1,2_1	Replicated Peaks	ENCSR124VOE	ENCFF030OVB	HYAL1	Peak_14003	chr3:50298547-50299362	426	9.21085	42.6588	40.1942	595
H1	Neuronal stem cell originated from H1	ChIP-seq	H3K27ac	1,2	1_1,2_1	Replicated Peaks	ENCSR124VOE	ENCFF030OVB	HYAL1	Peak_14273	chr3:50299568-50300629	415	8.71589	41.5758	39.1208	282
H1	Neuronal stem cell originated from H1	ChIP-seq	H3K27ac	1,2,3	1_1, 2_1, 3_1	Replicated Peaks	ENCSR799SRL	ENCFF989CMY	HYAL1	Peak_37445	chr3:50299153-50299295	59	3.28235	5.9368	3.586	94
H1	Neuronal stem cell originated from H1	ChIP-seq	H3K27ac	1,2,3	1_1, 2_1, 3_1	Replicated Peaks	ENCSR799SRL	ENCFF989CMY	HYAL1	Peak_23559	chr3:50303072-50303557	102	4.10196	10.202	7.67527	257
H1	Neuronal stem cell originated from H1	ChIP-seq	H3K27ac	1,2,3	1_1, 2_1, 3_1	Replicated Peaks	ENCSR799SRL	ENCFF989CMY	HYAL1	Peak_52798	chr3:50303770-50303924	41	2.94	4.19399	1.96202	117
H1	Neuronal stem cell originated from H1	ChIP-seq	H3K27ac	1	1_1	Peaks	ENCSR331CCW	ENCFF798LYM	HYAL1	Peak_38477	chr3:50302069-50302201	42	3.56167	4.31851	1.34495	105
H1	Neuronal stem cell originated from H1	ChIP-seq	H3K27ac	1	1_1	Peaks	ENCSR331CCW	ENCFF798LYM	HYAL1	Peak_74146	chr3:50303285-50303439	28	2.91482	3.33834	0.76301	79
H1	Neuronal stem cell originated from H1	ChIP-seq	H3K27ac	1	1_1	Peaks	ENCSR852DMC	ENCFF974LUW	HYAL1	Peak_30307	chr3:50302889-50303060	25	4.17673	5.66383	3.19452	113
H1	Neuronal stem cell originated from H1	ChIP-seq	H3K27ac	1	1_1	Peaks	ENCSR852DMC	ENCFF974LUW	HYAL1	Peak_22614	chr3:50303184-50303518	32	4.73627	7.06373	4.50059	161
H1	Neuronal stem cell originated from H1	ChIP-seq	H3K27ac	1	1_1	Peaks	ENCSR852DMC	ENCFF974LUW	HYAL1	Peak_49528	chr3:50303814-50303986	18	3.34139	3.98464	1.67296	50
H1	Neural cell originated from H1	ChIP-seq	H3K27me3	1,2	1_1, 2_1	Replicated Peaks	ENCSR654VRX	ENCFF104DEP	HYAL1	None
H1	Neuronal stem cell originated from H1	ChIP-seq	H3K27me3	1,2	1_1, 2_1	Replicated Peaks	ENCSR692CTK	ENCFF768JWN	HYAL1	None
H1	Neuronal stem cell originated from H1	ChIP-seq	H3K27me3	1,2	1_1, 2_1	Replicated Peaks	ENCSR694LBI	ENCFF143FMU	HYAL1	None
H1	Neuronal stem cell originated from H1	ChIP-seq	H3K36me3	1,2	1_1, 2_1	Replicated Peaks	ENCSR256ESY	ENCFF744ISK	HYAL1	None
H1	Neural cell originated from H1	ChIP-seq	H3K36me3	1,2	1_1, 2_1	Replicated Peaks	ENCSR714KGG	ENCFF787OKR	HYAL1	None
H1	Neuronal stem cell originated from H1	ChIP-seq	H3K36me3	1	1_1	Peaks	ENCSR874JLQ	ENCFF388XWV	HYAL1	Peak_141272	chr3:50298995-50299128	76	4.01295	5.00935	2.77015	73
H1	Neuronal stem cell originated from H1	ChIP-seq	H3K36me3	1	1_1	Peaks	ENCSR874JLQ	ENCFF388XWV	HYAL1	Peak_330707	chr3:50302099-50302203	29	2.80369	2.93560	1.16658	16
H1	Neuronal stem cell originated from H1	ChIP-seq	H3K36me3	1	1_1	Peaks	ENCSR874JLQ	ENCFF388XWV	HYAL1	Peak_57181	chr3:50302388-50302652	133	5.44091	7.65743	5.00353	181
H1	Neuronal stem cell originated from H1	ChIP-seq	H3K36me3	1	1_1	Peaks	ENCSR874JLQ	ENCFF388XWV	HYAL1	Peak_192445	chr3:50302760-50302944	65	3.80863	4.55647	2.44275	92
H1	Neuronal stem cell originated from H1	ChIP-seq	H3K36me3	1	1_1	Peaks	ENCSR874JLQ	ENCFF388XWV	HYAL1	Peak_185206	chr3:50303372-50303476	65	3.73825	4.58732	2.44275	86
H1	Neuronal stem cell originated from H1	ChIP-seq	H3K36me3	1	1_1	Peaks	ENCSR874JLQ	ENCFF388XWV	HYAL1	Peak_267560	chr3:50303775-50303889	47	3.27097	3.73358	1.77017	87
H1	Neuronal stem cell originated from H1	ChIP-seq	H3K79me1	1	1_1	Peaks	ENCSR570POG	ENCFF892PVK	HYAL1	Peak_10166	chr3:50300607-50300838	151	5.58928	8.14042	4.37531	112
H1	Neuronal stem cell originated from H1	ChIP-seq	H3K79me1	1	1_1	Peaks	ENCSR570POG	ENCFF892PVK	HYAL1	Peak_56278	chr3:50302552-50302681	86	4.24223	5.36704	2.46201	28
H1	Neuronal stem cell originated from H1	ChIP-seq	H3K79me1	1	1_1	Peaks	ENCSR570POG	ENCFF892PVK	HYAL1	Peak_27471	chr3:50302930-50303077	114	4.85394	6.50841	3.2493	33
H1	Neuronal stem cell originated from H1	ChIP-seq	H4K8ac	1	1_1	Peaks	ENCSR277JAU	ENCFF081TZI	HYAL1	Peak_116338	chr3:50300354-50300540	101	3.15507	4.04498	1.48901	91
H1	Neuronal stem cell originated from H1	ChIP-seq	H4K8ac	1	1_1	Peaks	ENCSR277JAU	ENCFF081TZI	HYAL1	Peak_38084	chr3:50302247-50302616	170	4.38133	5.5873	2.37333	236
H1	Neuronal stem cell originated from H1	ChIP-seq	H4K8ac	1	1_1	Peaks	ENCSR277JAU	ENCFF081TZI	HYAL1	Peak_46501	chr3:50302915-50303173	161	4.25838	5.39247	2.24819	141
H1	neural cell originated from H1	ChIP-seq	H4K20me1	1,2	1_1, 2_1	Replicated Peaks	ENCSR958ZMM	ENCFF082FKW	HYAL1	None
H1	Neuronal stem cell originated from H1	ChIP-seq	H4K91ac	1	1_1	Peaks	ENCSR260CXF	ENCFF631KBX	HYAL1	Peak_14433	chr3:50299048-50299251	141	4.82439	6.92895	3.3234	86
H1	Neuronal stem cell originated from H1	ChIP-seq	H4K91ac	1	1_1	Peaks	ENCSR260CXF	ENCFF631KBX	HYAL1	Peak_125723	chr3:50300284-50300461	61	3.08996	3.93916	1.45716	115
H1	Neuronal stem cell originated from H1	ChIP-seq	H4K91ac	1	1_1	Peaks	ENCSR260CXF	ENCFF631KBX	HYAL1	Peak_167395	chr3:50300639-50300834	44	3.02909	3.3727	1.115	57
H1	Neuronal stem cell originated from H1	ChIP-seq	H4K91ac	1	1_1	Peaks	ENCSR260CXF	ENCFF631KBX	HYAL1	Peak_157627	chr3:50302013-50302185	47	3.01611	3.4921	1.17332	80
H1	Neuronal stem cell originated from H1	ChIP-seq	H4K91ac	1	1_1	Peaks	ENCSR260CXF	ENCFF631KBX	HYAL1	Peak_68260	chr3:50302720-50303044	85	3.91959	4.86525	2.00118	236
H1	Neuronal stem cell originated from H1	ChIP-seq	H4K91ac	1	1_1	Peaks	ENCSR260CXF	ENCFF631KBX	HYAL1	Peak_157628	chr3:50303699-50303838	47	3.01611	3.4921	1.17332	115
H1	Neuronal stem cell originated from H1	ChIP-seq	H4K91ac	1	1_1	Peaks	ENCSR260CXF	ENCFF631KBX	HYAL1	Peak_68260	chr3:50302720-50303044	85	3.91959	4.86525	2.00118	236
H1	Neuronal stem cell originated from H1	ChIP-seq	H4K91ac	1	1_1	Peaks	ENCSR260CXF	ENCFF631KBX	HYAL1	Peak_157628	chr3:50303699-50303838	47	3.01611	3.4921	1.17332	115
H1	Neuronal stem cell originated from H1	ChIP-seq	H2AK5ac	1,2	1_1, 2_2	Replicated Peaks	ENCSR732NFR	ENCFF048RWC	HYAL1	Peak_3910	chr3:50302080-50303520	106	4.97837	10.6647	6.87909	410
H1	Neuronal stem cell originated from H1	ChIP-seq	H2BK120ac	1,2	1_1, 2_1	Replicated Peaks	ENCSR811NNT	ENCFF904WLF	HYAL1	None
H1	Neuronal stem cell originated from H1	ChIP-seq	H2BK12ac	1	1_1	Peaks	ENCSR940RIU	ENCFF718EED	HYAL1	Peak_75726	chr3:50298248-50298514	118	3.70203	5.36648	2.59119	138
H1	Neuronal stem cell originated from H1	ChIP-seq	H2BK12ac	1	1_1	Peaks	ENCSR940RIU	ENCFF718EED	HYAL1	Peak_100420	chr3:50298702-50298896	105	3.35598	4.98463	2.3591	37
H1	Neuronal stem cell originated from H1	ChIP-seq	H2BK12ac	1	1_1	Peaks	ENCSR940RIU	ENCFF718EED	HYAL1	Peak_10025	chr3:50298998-50299225	244	5.2166	9.11662	5.35858	100
H1	Neuronal stem cell originated from H1	ChIP-seq	H2BK12ac	1	1_1	Peaks	ENCSR940RIU	ENCFF718EED	HYAL1	Peak_50344	chr3:50300977-50301106	145	4.20251	6.19873	3.20756	99
H1	Neuronal stem cell originated from H1	ChIP-seq	H2BK12ac	1	1_1	Peaks	ENCSR940RIU	ENCFF718EED	HYAL1	Peak_218444	chr3:50302114-50302315	43	2.74369	3.07768	1.0678	79
H1	Neuronal stem cell originated from H1	ChIP-seq	H2BK12ac	1	1_1	Peaks	ENCSR940RIU	ENCFF718EED	HYAL1	Peak_169788	chr3:50302417-50302577	66	3.08665	3.76034	1.48079	88
H1	Neuronal stem cell originated from H1	ChIP-seq	H2BK12ac	1	1_1	Peaks	ENCSR940RIU	ENCFF718EED	HYAL1	Peak_145823	chr3:50302759-50303248	85	2.89761	4.31199	1.91509	427
H1	Neuronal stem cell originated from H1	ChIP-seq	H2BK15ac	1,2	1_1, 2_1	Replicated Peaks	ENCSR123JZO	ENCFF772JDP	HYAL1	None
H1	Neuronal stem cell originated from H1	ChIP-seq	H2BK5ac	1	1_1	Peaks	ENCSR651SVZ	ENCFF995COG	HYAL1	Peak_27418	chr3:50299039-50299421	74	5.1412	7.42891	4.07935	104
H1	Neuronal stem cell originated from H1	ChIP-seq	H2BK5ac	1	1_1	Peaks	ENCSR651SVZ	ENCFF995COG	HYAL1	Peak_218637	chr3:50300595-50300771	32	3.41408	3.9492	1.68275	126
H1	Neuronal stem cell originated from H1	ChIP-seq	H2BK5ac	1	1_1	Peaks	ENCSR651SVZ	ENCFF995COG	HYAL1	Peak_29640	chr3:50302661-50303125	71	5.19005	7.25463	3.93746	270
H1	Neuronal stem cell originated from H1	ChIP-seq	H2BK5ac	1	1_1	Peaks	ENCSR651SVZ	ENCFF995COG	HYAL1	Peak_224707	chr3:50303671-50303786	31	3.33589	3.83117	1.58287	28
SK-N-SH	SK-N-SH (neuroblastoma cell line)	ChIP-seq	H3K9ac	1,2	1_1, 2_1	Replicated Peaks	ENCSR121INC	ENCFF389UIL	HYAL1	Peak_8540	chr3:50298186-50299385	876	13.2079	87.6386	84.7534	906
SK-N-SH	SK-N-SH (neuroblastoma cell line)	ChIP-seq	H3K9ac	1,2	1_1, 2_1	Replicated Peaks	ENCSR121INC	ENCFF389UIL	HYAL1	Peak_14962	chr3:50299636-50300291	404	7.43725	40.421	37.9451	217
SK-N-SH	SK-N-SH (neuroblastoma cell line)	ChIP-seq	H3K79me2	1,2	1_1, 2_1	Replicated Peaks	ENCSR074TRC	ENCFF967BVX	HYAL1	Peak_30461	chr3:50298302-50299022	138	4.51991	13.8424	12.1005	500
SK-N-SH	SK-N-SH (neuroblastoma cell line)	ChIP-seq	H3K27ac	1,2	1_1, 2_1	Replicated Peaks	ENCSR000FCU	ENCFF889GQX	HYAL1	Peak_20302	chr3:50298667-50299387	290	11.863	29.0042	26.6455	477
SK-N-SH	SK-N-SH (neuroblastoma cell line)	ChIP-seq	H3K27ac	1,2	1_1, 2_1	Replicated Peaks	ENCSR000FCU	ENCFF889GQX	HYAL1	Peak_26534	chr3:50299681-50300265	219	9.94117	21.9391	19.716	297
SK-N-SH	SK-N-SH (neuroblastoma cell line)	ChIP-seq	H3K27ac	1,2	1_1, 2_1	Replicated Peaks	ENCSR000FCU	ENCFF889GQX	HYAL1	Peak_29427	chr3:50302652-50303883	195	9.00622	19.5978	17.429	327
SK-N-SH	SK-N-SH (neuroblastoma cell line)	ChIP-seq	H3K27ac	1,2	1_1, 2_1	Replicated Peaks	ENCSR564IGJ	ENCFF538EWF	HYAL1	Peak_28010	chr3:50298719-50299388	545	8.76439	54.5606	52.5399	399
SK-N-SH	SK-N-SH (neuroblastoma cell line)	ChIP-seq	H3K27ac	1,2	1_1, 2_1	Replicated Peaks	ENCSR564IGJ	ENCFF538EWF	HYAL1	Peak_33778	chr3:50299640-50300319	366	6.89334	36.6793	34.7642	195
SK-N-SH	SK-N-SH (neuroblastoma cell line)	ChIP-seq	H3K4me1	1,2	1_1, 2_1	Replicated Peaks	ENCSR000FCR	ENCFF684IQH	HYAL1	Peak_11329	chr3:50298037-50298815	274	11.2152	27.4714	24.4542	451
SK-N-SH	SK-N-SH (neuroblastoma cell line)	ChIP-seq	H3K4me1	1,2	1_1, 2_1	Replicated Peaks	ENCSR661BMA	ENCFF402EGU	HYAL1	Peak_76859	chr3:50300174-50300558	61	2.65084	6.16768	3.90216	133
SK-N-SH	SK-N-SH (neuroblastoma cell line)	ChIP-seq	H3K36me3	1,2	1_1,2_1	Replicated Peaks	ENCSR000FCV	ENCFF840KER	HYAL1	None
SK-N-SH	SK-N-SH (neuroblastoma cell line)	ChIP-seq	H3K36me3	1,2	1_1, 2_1	Replicated Peaks	ENCSR978CNH	ENCFF765ISG	HYAL1	None
SK-N-SH	SK-N-SH (neuroblastoma cell line)	ChIP-seq	H3K9me3	1,2	1_1, 2_1	Replicated Peaks	ENCSR000FCT	ENCFF644GVK	HYAL1	None
SK-N-SH	SK-N-SH (neuroblastoma cell line)	ChIP-seq	H3K9me3	1,2	1_1, 2_1	Replicated Peaks	ENCSR657OGA	ENCFF483LQF	HYAL1	None
SK-N-SH	SK-N-SH (neuroblastoma cell line)	ChIP-seq	H3K4me3	1,2	1_1, 2_1	Replicated Peaks	ENCSR975GZA	ENCFF639PON	HYAL1	Peak_5131	chr3:50298227-50299460	1000	16.8757	134.878	131.422	929
SK-N-SH	SK-N-SH (neuroblastoma cell line)	ChIP-seq	H3K4me3	1,2	1_1, 2_1	Replicated Peaks	ENCSR975GZA	ENCFF639PON	HYAL1	Peak_12019	chr3:50299620-50300313	654	10.666	65.4672	62.8843	223
SK-N-SH	SK-N-SH (neuroblastoma cell line)	ChIP-seq	H3K4me3	1,2	1_1, 2_1	Replicated Peaks	ENCSR000FCS	ENCFF169BNL	HYAL1	Peak_5392	chr3:50298186-50299500	1000	92.1569	473.226	469.854	922
SK-N-SH	SK-N-SH (neuroblastoma cell line)	ChIP-seq	H3K4me3	1,2	1_1, 2_1	Replicated Peaks	ENCSR000FCS	ENCFF169BNL	HYAL1	Peak_13750	chr3:50299583-50300351	1000	32.9633	121.175	118.813	198
SK-N-SH	SK-N-SH (neuroblastoma cell line)	ChIP-seq	H3K4me2	1,2	1_1, 2_1	Replicated Peaks	ENCSR791INM	ENCFF936UND	HYAL1	Peak_2604	chr3:50298046-50299447	892	12.7354	89.2878	85.4108	974
SK-N-SH	SK-N-SH (neuroblastoma cell line)	ChIP-seq	H3K4me2	1,2	1_1, 2_1	Replicated Peaks	ENCSR791INM	ENCFF936UND	HYAL1	Peak_7298	chr3:50299589-50300861	695	10.0249	69.5721	66.3413	282
SK-N-SH	SK-N-SH (neuroblastoma cell line)	ChIP-seq	H4K20me1	1,2	1_1, 2_1	Replicated Peaks	ENCSR878HPJ	ENCFF127QRZ	HYAL1	None
SK-N-SH	SK-N-SH (neuroblastoma cell line)	ChIP-seq	H3K9me2	1,2	1_1, 2_1	Replicated Peaks	ENCSR423UOT	ENCFF877CHR	HYAL1	None
SK-N-SH	SK-N-SH (neuroblastoma cell line)	ChIP-seq	H3K27me3	1,2	1_1, 2_1	Replicated Peaks	ENCSR914QOK	ENCFF046EJA	HYAL1	None
SK-N-SH treated with 6uM all trans-retinoic acid for 48h	SK-N-SH (neuroblastoma cell line)	ChIP-seq	H3K36me3	1,2	1_1,2_1	Replicated Peaks	ENCSR000DXO	ENCFF389XAU	HYAL1	None
SK-N-SH treated with 6uM all trans-retinoic acid for 48h	SK-N-SH (neuroblastoma cell line)	ChIP-seq	H3K4me3	1,2	1_1,2_1	Replicated Peaks	ENCSR000DXR	ENCFF042PII	HYAL1	Peak_7645	chr3:50298159-50299453	1000	55.6987	250.769	247.662	1031
SK-N-SH treated with 6uM all trans-retinoic acid for 48h	SK-N-SH (neuroblastoma cell line)	ChIP-seq	H3K4me3	1,2	1_1,2_1	Replicated Peaks	ENCSR000DXR	ENCFF042PII	HYAL1	Peak_14685	chr3:50299635-50300387	664	21.7091	66.4082	64.0124	157
SK-N-SH treated with 6uM all trans-retinoic acid for 48h	SK-N-SH (neuroblastoma cell line)	ChIP-seq	H3K27me3	1,2	1_1, 2_1	Replicated Peaks	ENCSR000DXP	ENCFF848LKO	HYAL1	None
BE2C	BE2C	ChIP-seq	H3K4me3	1,2	1_1, 2_1	Replicated Peaks	ENCSR000DQB	ENCFF741QYL	HYAL1	Peak_10898	chr3:50298515-50299411	1000	34.9057	121.5	118.884	546
BE2C	BE2C	ChIP-seq	H3K4me3	1,2	1_1, 2_1	Replicated Peaks	ENCSR000DQB	ENCFF741QYL	HYAL1	Peak_19615	chr3:50299643-50300140	245	8.84249	24.5802	22.4003	156
BE2C	BE2C	ChIP-seq	H3K27me3	1,2	1_1, 2_1	Replicated Peaks	ENCSR780XZD	ENCFF146RLZ	HYAL1	None
BE2C	BE2C	ChIP-seq	H3K4me1	1,2	1_1, 2_1	Replicated Peaks	ENCSR874NDX	ENCFF241OHQ	HYAL1	None
BE2C	BE2C	ChIP-seq	H3K36me3	1,2	1_1, 2_1	Replicated Peaks	ENCSR114YOX	ENCFF715RXH	HYAL1	None
BE2C	BE2C	ChIP-seq	H3K9me3	1,2	1_1, 2_1	Replicated Peaks	ENCSR444YIP	ENCFF559CHM	HYAL1	None
HAc	Astrocyte of the cerebellum	ChIP-seq	H3K4me3	1,2	1_1, 2_1	Replicated Peaks	ENCSR000DSY	ENCFF536GTT	HYAL1	Peak_6718	chr3:50298265-50300379	1000	110.438	572.373	569.274	911
NHA	normal human astrocyte	ChIP-seq	H3K4me3	1,2	1_1, 2_1	Replicated Peaks	ENCSR000AOU	ENCFF872PPY	HYAL1	Peak_5151	chr3:50298311-50299480	1000	24.4813	121.868	118.57	791
NHA	normal human astrocyte	ChIP-seq	H3K4me3	1,2	1_1, 2_1	Replicated Peaks	ENCSR000AOU	ENCFF872PPY	HYAL1	Peak_12775	chr3:50299634-50300483	446	12.8131	44.6562	42.1474	243
NHA	normal human astrocyte	ChIP-seq	H3K27ac	1,2	1_1, 2_1	Replicated Peaks	ENCSR000AOQ	ENCFF325PVU	HYAL1	Peak_15205	chr3:50298775-50299416	467	14.4821	46.7789	44.1772	376
NHA	normal human astrocyte	ChIP-seq	H3K27ac	1,2	1_1, 2_1	Replicated Peaks	ENCSR000AOQ	ENCFF325PVU	HYAL1	Peak_21018	chr3:50299648-50300613	329	11.042	32.9017	30.4906	243
NHA	normal human astrocyte	ChIP-seq	H3K27me3	1,2	1_1, 2_1	Replicated Peaks	ENCSR000AOR	ENCFF700TIG	HYAL1	None
NHA	normal human astrocyte	ChIP-seq	H3K4me1	1,2	1_1, 2_1	Replicated Peaks	ENCSR000AOT	ENCFF957YXD	HYAL1	Peak_48776	chr3:50298167-50298967	109	5.64632	10.955	8.56378	619
NHA	normal human astrocyte	ChIP-seq	H3K4me1	1,2	1_1, 2_1	Replicated Peaks	ENCSR000AOT	ENCFF957YXD	HYAL1	Peak_32697	chr3:50299741-50300649	133	5.21296	13.3751	10.7622	444
NHA	normal human astrocyte	ChIP-seq	H3K36me3	1,2	1_1, 2_1	Replicated Peaks	ENCSR000AOs	ENCFF341BTX	HYAL1	None
NHA	normal human astrocyte	ChIP-seq	H3K9me3	1,3	1_1, 3_3	Replicated Peaks	ENCSR000AQR	ENCFF115NJP	HYAL1	None
NHA	normal human astrocyte	ChIP-seq	H3K9me3	1,2	1_1, 2_1	Replicated Peaks	ENCSR000ART	ENCFF102NLS	HYAL1	Peak_8426	chr3:50298302-50299456	1000	18.851	166.116	163.31	163.31
NHA	normal human astrocyte	ChIP-seq	H3K9me3	1,2	1_1, 2_1	Replicated Peaks	ENCSR000ART	ENCFF102NLS	HYAL1	Peak_13569	chr3:50299597-50300665	850	12.0703	85.0917	82.6104	252
NHA	normal human astrocyte	ChIP-seq	H3K4me2	1,2	1_1, 2_1	Replicated Peaks	ENCSR000ARS	ENCFF223RHO	HYAL1	Peak_4931	chr3:50297982-50299500	1000	25.1009	270.084	266.556	1132
NHA	normal human astrocyte	ChIP-seq	H3K4me2	1,2	1_1, 2_1	Replicated Peaks	ENCSR000ARS	ENCFF223RHO	HYAL1	Peak_8445	chr3:50299568-50300771	1000	23.9106	229.617	226.51	278
NHA	normal human astrocyte	ChIP-seq	H4k20me1	1,2	1_1, 2_1	Replicated Peaks	ENCSR000ARU	ENCFF509CYS	HYAL1	None
NHA	normal human astrocyte	ChIP-seq	H3k79me2	1,2	1_1, 2_1	Replicated Peaks	ENCSR000AQQ	ENCFF733JLY	HYAL1	Peak_80085	chr3:50297330-50298026	75	4.18404	7.53661	5.93342	78
SK-N-MC	neuroepithelioma cell line	ChIP-seq	H3K4me3	2,3	2_1, 3_1	Replicated Peaks	ENCSR287VPM	ENCFF556HYV	HYAL1	Peak_11900	chr3:50298418-50300337	1000	20.5354	102.223	99.7404	767
SK-N-MC	neuroepithelioma cell line	ChIP-seq	H3K4me3	1,2	1_1, 2_1	Replicated Peaks	ENCSR000DXL	ENCFF915HZJ	HYAL1	Peak_10283	chr3:50298533-50299485	1000	41.0892	133.362	130.737	650
SK-N-MC	neuroepithelioma cell line	ChIP-seq	H3K4me3	1,2	1_1, 2_1	Replicated Peaks	ENCSR000DXL	ENCFF915HZJ	HYAL1	Peak_13967	chr3:50299548-50300200	444	17.9568	44.4136	42.0897	304
SK-N-MC	neuroepithelioma cell line	ChIP-seq	H3K27ac	1,2	1_1, 2_1	Replicated Peaks	ENCSR835MMN	ENCFF484NUO	HYAL1	None
SK-N-MC	neuroepithelioma cell line	ChIP-seq	H3K4me1	1,2	1_1, 2_1	Replicated Peaks	ENCSR152QRE	ENCFF295AAM	HYAL1	None
SK-N-MC	neuroepithelioma cell line	ChIP-seq	H3K36me3	1,2	1_1, 2_1	Replicated Peaks	ENCSR526PZM	ENCFF046ALR	HYAL1	None
SK-N-MC	neuroepithelioma cell line	ChIP-seq	H3K9me3	1,2	1_1, 2_1	Replicated Peaks	ENCSR679CHH	ENCFF885QJC	HYAL1	None
SK-N-MC	neuroepithelioma cell line	ChIP-seq	H3K9ac	1,2	1_1, 2_2	Replicated Peaks	ENCSR111QAW	ENCFF237CIU	HYAL1	Peak_15296	chr3:50298878-5029933	222	7.55616	22.214	19.7378	273
SK-N-MC	neuroepithelioma cell line	ChIP-seq	H3K9ac	1,2	1_1, 2_2	Replicated Peaks	ENCSR111QAW	ENCFF237CIU	HYAL1	Peak_20944	chr3:50299677-50300177	134	5.56068	13.452	11.1301	153
SK-N-MC	neuroepithelioma cell line	ChIP-seq	H3K9ac	1,2	1_1, 2_2	Replicated Peaks	ENCSR111QAW	ENCFF237CIU	HYAL1	Peak_83809	chr3:50300242-50300473	24	2.11914	2.44027	0.67609	35
DLPFC	Homo sapiens dorsolateral prefrontal cortex tissue female adult (75 years)	ChIP-seq	H3K4me3	1	1_1	Peaks	ENCSR157EML	ENCFF880UBT	HYAL1	Peak_3693	chr3:50298325-50299451	382	20.3276	83.4031	79.6833	906
DLPFC	Homo sapiens dorsolateral prefrontal cortex tissue female adult (75 years)	ChIP-seq	H3K4me3	1	1_1	Peaks	ENCSR157EML	ENCFF880UBT	HYAL1	Peak_9198	chr3:50299589-50300915	231	13.7073	50.5222	47.4527	269
DLPFC	Homo sapiens dorsolateral prefrontal cortex tissue female adult (75 years)	ChIP-seq	H3K4me3	1	1_1	Peaks	ENCSR157EML	ENCFF880UBT	HYAL1	Peak_47311	chr3:50303187-50303519	25	4.17812	5.46514	3.39495	188
DLPFC	Homo sapiens dorsolateral prefrontal cortex tissue female adult (75 years)	ChIP-seq	H3K27ac	1	1_2	Peaks	ENCSR016XBE	ENCFF461XED	HYAL1	Peak_7388	chr3:50298352-50299466	104	10.232	29.3896	26.2406	813
DLPFC	Homo sapiens dorsolateral prefrontal cortex tissue female adult (75 years)	ChIP-seq	H3K27ac	1	1_2	Peaks	ENCSR016XBE	ENCFF461XED	HYAL1	Peak_3727	chr3:50299571-50300880	152	15.5954	42.9991	39.4659	336
DLPFC	Homo sapiens dorsolateral prefrontal cortex tissue female adult (75 years)	ChIP-seq	H3K27ac	1	1_2	Peaks	ENCSR016XBE	ENCFF461XED	HYAL1	Peak_13182	chr3:50303096-50303931	74	10.7653	20.5631	17.7164	277
DLPFC	Homo sapiens dorsolateral prefrontal cortex tissue female adult (75 years)	ChIP-seq	H3K4me1	1	1_1	Peaks	ENCSR253JFN	ENCFF216FIO	HYAL1	Peak_161982	chr3:50297871-50298203	38	3.56996	4.13653	2.06467	119
DLPFC	Homo sapiens dorsolateral prefrontal cortex tissue female adult (75 years)	ChIP-seq	H3K4me1	1	1_1	Peaks	ENCSR253JFN	ENCFF216FIO	HYAL1	Peak_39909	chr3:50298262-50298764	96	5.34784	8.38716	5.57436	365
DLPFC	Homo sapiens dorsolateral prefrontal cortex tissue female adult (75 years)	ChIP-seq	H3K4me1	1	1_1	Peaks	ENCSR253JFN	ENCFF216FIO	HYAL1	Peak_39910	chr3:50298815-50299038	96	5.34784	8.38716	5.57436	79
DLPFC	Homo sapiens dorsolateral prefrontal cortex tissue female adult (75 years)	ChIP-seq	H3K4me1	1	1_1	Peaks	ENCSR253JFN	ENCFF216FIO	HYAL1	Peak_73219	chr3:50299871-50300100	72	3.77099	3.77099	4.06145	110
DLPFC	Homo sapiens dorsolateral prefrontal cortex tissue female adult (75 years)	ChIP-seq	H3K4me1	1	1_1	Peaks	ENCSR253JFN	ENCFF216FIO	HYAL1	Peak_10424	chr3:50300251-50300958	157	4.97448	12.7692	9.31713	123
DLPFC	Homo sapiens dorsolateral prefrontal cortex tissue female adult (75 years)	ChIP-seq	H3K4me1	1	1_1	Peaks	ENCSR253JFN	ENCFF216FIO	HYAL1	Peak_191015	chr3:50302093-50302242	29	3.21439	3.40441	1.49222	48
DLPFC	Homo sapiens dorsolateral prefrontal cortex tissue female adult (75 years)	ChIP-seq	H3K4me1	1	1_1	Peaks	ENCSR253JFN	ENCFF216FIO	HYAL1	Peak_202274	chr3:50302743-50302962	22	2.6539	2.95763	1.13711	85
DLPFC	Homo sapiens dorsolateral prefrontal cortex tissue female adult (75 years)	ChIP-seq	H3K4me1	1	1_1	Peaks	ENCSR253JFN	ENCFF216FIO	HYAL1	Peak_114416	chr3:50303072-50303439	51	3.85906	5.08049	2.81065	161
DLPFC	Homo sapiens dorsolateral prefrontal cortex tissue female adult (75 years)	ChIP-seq	H3K4me1	1	1_1	Peaks	ENCSR253JFN	ENCFF216FIO	HYAL1	Peak_95031	chr3:50303740-50303889	61	4.28111	5.7288	3.35118	89
DLPFC	Homo sapiens dorsolateral prefrontal cortex tissue female adult (75 years)	ChIP-seq	H3K9me3	1	1_1	Peaks	ENCSR349III	ENCFF609RQS	HYAL1	None
DLPFC	Homo sapiens dorsolateral prefrontal cortex tissue female adult (75 years)	ChIP-seq	H3K9ac	1	1_1	Peaks	ENCSR448MML	ENCFF270IRU	HYAL1	Peak_113558	chr3:50297768-50298166	26	3.45374	4.52522	2.55436	293
DLPFC	Homo sapiens dorsolateral prefrontal cortex tissue female adult (75 years)	ChIP-seq	H3K9ac	1	1_1	Peaks	ENCSR448MML	ENCFF270IRU	HYAL1	Peak_1881	chr3:50298287-50299479	383	16.2272	60.3499	56.1874	951
DLPFC	Homo sapiens dorsolateral prefrontal cortex tissue female adult (75 years)	ChIP-seq	H3K9ac	1	1_1	Peaks	ENCSR448MML	ENCFF270IRU	HYAL1	Peak_6347	chr3:50299628-50300898	253	11.3249	39.9132	36.4807	263
DLPFC	Homo sapiens dorsolateral prefrontal cortex tissue female adult (75 years)	ChIP-seq	H3K9ac	1	1_1	Peaks	ENCSR448MML	ENCFF270IRU	HYAL1	Peak_113559	chr3:50302026-50302195	26	3.45374	4.52522	2.55436	130
DLPFC	Homo sapiens dorsolateral prefrontal cortex tissue female adult (75 years)	ChIP-seq	H3K9ac	1	1_1	Peaks	ENCSR448MML	ENCFF270IRU	HYAL1	Peak_34417	chr3:50302462-50303614	62	5.07101	10.2209	7.86608	757
DLPFC	Homo sapiens dorsolateral prefrontal cortex tissue female adult (75 years)	ChIP-seq	H3K36me3	1	1_1	Peaks	ENCSR629RJB	ENCFF188GVW	HYAL1	Peak_175228	chr3:50302380-50302686	47	3.27623	4.05599	2.09742	181
DLPFC	Homo sapiens dorsolateral prefrontal cortex tissue female adult (75 years)	ChIP-seq	H3K36me3	1	1_1	Peaks	ENCSR629RJB	ENCFF188GVW	HYAL1
TL	Temporal lobe tissue female adult 75 years	ChIP-seq	H3K9me3	1	1_1	Peaks	ENCSR405YYG	ENCFF042WDJ	HYAL1	None
TL	Temporal lobe tissue female adult 75 years	ChIP-seq	H3K4me3	1	1_1	Peaks	ENCSR477BHF	ENCFF788FGD	HYAL1	Peak_122	chr3:50298277-50299441	677	38.2704	134.134	128.469	905
TL	Temporal lobe tissue female adult 75 years	ChIP-seq	H3K4me3	1	1_1	Peaks	ENCSR477BHF	ENCFF788FGD	HYAL1	Peak_11104	chr3:50299613-50300839	195	13.1686	38.7138	35.7579	180
TL	Temporal lobe tissue female adult 75 years	ChIP-seq	H3K4me3	1	1_1	Peaks	ENCSR477BHF	ENCFF788FGD	HYAL1	Peak_62688	chr3:50301121-50301280	18	3.06916	3.62443	1.63853	129
TL	Temporal lobe tissue female adult 75 years	ChIP-seq	H3K4me1	1	1_1	Peaks	ENCSR479GJI	ENCFF289NQI	HYAL1	Peak_87086	chr3:50298535-50298884	71	4.36005	5.86199	3.56238	113
TL	Temporal lobe tissue female adult 75 years	ChIP-seq	H3K4me1	1	1_1	Peaks	ENCSR479GJI	ENCFF289NQI	HYAL1	Peak_355	chr3:50299889-50301227	412	10.6652	26.9049	21.7767	615
TL	Temporal lobe tissue female adult 75 years	ChIP-seq	H3K4me1	1	1_1	Peaks	ENCSR479GJI	ENCFF289NQI	HYAL1	Peak_168899	chr3:50302048-50302215	35	3.26504	3.62443	1.7167	64
TL	Temporal lobe tissue female adult 75 years	ChIP-seq	H3K27me3	1	1_1	Peaks	ENCSR569AGQ	ENCFF503FBT	HYAL1	None
TL	Temporal lobe tissue female adult 75 years	ChIP-seq	H3K27ac	1	1_2	Peaks	ENCSR608XIG	ENCFF923EGZ	HYAL1	Peak_2161	chr3:50298474-50300868	194	20.1774	68.4746	64.9425	1459
TL	Temporal lobe tissue female adult 75 years	ChIP-seq	H3K27ac	1	1_2	Peaks	ENCSR608XIG	ENCFF923EGZ	HYAL1	Peak_90329	chr3:50301059-50301418	16	3.56561	4.5039	2.69059	181
TL	Temporal lobe tissue female adult 75 years	ChIP-seq	H3K27ac	1	1_2	Peaks	ENCSR608XIG	ENCFF923EGZ	HYAL1	Peak_32738	chr3:50302977-50303578	32	5.60658	10.1467	7.95884	325
TL	Temporal lobe tissue female adult 75 years	ChIP-seq	H3K27ac	1	1_2	Peaks	ENCSR608XIG	ENCFF923EGZ	HYAL1	Peak_53927	chr3:50303623-50304021	23	4.80521	6.89869	4.89229	179
TL	Temporal lobe tissue female adult 75 years	ChIP-seq	H3K9ac	1	1_1	Peaks	ENCSR768DMK	ENCFF073IAW	HYAL1	Peak_586	chr3:50298230-50299398	401	23.9474	72.7241	67.8615	982
TL	Temporal lobe tissue female adult 75 years	ChIP-seq	H3K9ac	1	1_1	Peaks	ENCSR768DMK	ENCFF073IAW	HYAL1	Peak_4364	chr3:50299587-50300899	248	14.4965	45.1747	41.4591	244
TL	Temporal lobe tissue female adult 75 years	ChIP-seq	H3K9ac	1	1_1	Peaks	ENCSR768DMK	ENCFF073IAW	HYAL1	Peak_77865	chr3:50303675-50303933	24	4.07047	4.7295	2.637	118
HPC	Layer of Hippocampus	ChIP-seq	H3K4me3	1	1_1	Peaks	ENCSR418JIS	ENCFF597EDA	HYAL1	Peak_2324	chr3:50298480-50299454	399	13.6549	66.2908	62.1889	654
HPC	Layer of Hippocampus	ChIP-seq	H3K4me3	1	1_1	Peaks	ENCSR418JIS	ENCFF597EDA	HYAL1	Peak_16367	chr3:50299552-50300772	116	6.83039	19.6848	16.9476	778
HPC	Layer of Hippocampus	ChIP-seq	H3K4me3	1	1_1	Peaks	ENCSR418JIS	ENCFF597EDA	HYAL1	Peak_46304	chr3:50303009-50303185	28	3.90854	5.08049	2.87566	52
HPC	Layer of Hippocampus	ChIP-seq	H3K27ac	1	1_1	Peaks	ENCSR123HEE	ENCFF704LFU	HYAL1	Peak_65445	chr3:50298295-50298535	21	4.83856	6.48381	4.46216	179
HPC	Layer of Hippocampus	ChIP-seq	H3K27ac	1	1_1	Peaks	ENCSR123HEE	ENCFF704LFU	HYAL1	Peak_4104	chr3:50298575-50300854	163	21.8332	59.5013	56.0738	1247
HPC	Layer of Hippocampus	ChIP-seq	H3K27ac	1	1_1	Peaks	ENCSR123HEE	ENCFF704LFU	HYAL1	Peak_97394	chr3:50302750-50302953	17	3.83937	4.74202	2.8499	122
HPC	Layer of Hippocampus	ChIP-seq	H3K27ac	1	1_1	Peaks	ENCSR123HEE	ENCFF704LFU	HYAL1	Peak_25753	chr3:50303047-50303874	40	8.19168	13.6594	11.2793	150
HPC	Layer of Hippocampus	ChIP-seq	H3K27me3	1	1_1	Peaks	ENCSR231NER	ENCFF231NER	HYAL1	None
HPC	Layer of Hippocampus	ChIP-seq	H3K4me1	1	1_1	Peaks	ENCSR638HSG	ENCFF854JUM	HYAL1	Peak_23682	chr3:50298195-50299062	111	6.49467	10.7842	7.81591	139
HPC	Layer of Hippocampus	ChIP-seq	H3K4me1	1	1_1	Peaks	ENCSR638HSG	ENCFF854JUM	HYAL1	Peak_32262	chr3:50299833-50300091	94	5.18821	9.37668	6.56084	119
HPC	Layer of Hippocampus	ChIP-seq	H3K4me1	1	1_1	Peaks	ENCSR638HSG	ENCFF854JUM	HYAL1	Peak_414	chr3:50300137-50300929	330	10.8063	29.683	24.6618	385
HPC	Layer of Hippocampus	ChIP-seq	H3K4me1	1	1_1	Peaks	ENCSR638HSG	ENCFF854JUM	HYAL1	Peak_113307	chr3:50301175-50301336	47	4.24328	5.24794	3.01762	35
HPC	Layer of Hippocampus	ChIP-seq	H3K4me1	1	1_1	Peaks	ENCSR638HSG	ENCFF854JUM	HYAL1	Peak_107789	chr3:50302291-50302447	48	4.10213	5.31826	3.07628	48
HPC	Layer of Hippocampus	ChIP-seq	H3K4me1	1	1_1	Peaks	ENCSR638HSG	ENCFF854JUM	HYAL1	Peak_69000	chr3:50302691-50303011	65	4.94013	6.88365	4.42648	101
HPC	Layer of Hippocampus	ChIP-seq	H3K4me1	1	1_1	Peaks	ENCSR638HSG	ENCFF854JUM	HYAL1	Peak_171099	chr3:50303072-50303274	28	3.47284	3.66283	1.69394	74
HPC	Layer of Hippocampus	ChIP-seq	H3K4me1	1	1_1	Peaks	ENCSR638HSG	ENCFF854JUM	HYAL1	Peak_113308	chr3:50303793-50303937	47	4.24328	5.24794	3.01762	51
HPC	Layer of Hippocampus	ChIP-seq	H3K36me3	1	1_1	Peaks	ENCSR286VMZ	ENCFF320REU	HYAL1	Peak_114227	chr3:50301077-50301211	56	3.98796	4.67128	2.41068	52
HPC	Layer of Hippocampus	ChIP-seq	H3K9me3	1	1_1	Peaks	ENCSR431FZZ	ENCFF143TLU	HYAL1	None
HPC	Layer of Hippocampus	ChIP-seq	H3K9ac	1	1_1	Peaks	ENCSR892RZN	ENCFF070JVE	HYAL1	Peak_3087	chr3:50298079-50299445	350	13.4866	55.4367	51.5134	1148
HPC	Layer of Hippocampus	ChIP-seq	H3K9ac	1	1_1	Peaks	ENCSR892RZN	ENCFF070JVE	HYAL1	Peak_7133	chr3:50299661-50300901	256	13.2098	40.6321	37.2493	262
HPC	Layer of Hippocampus	ChIP-seq	H3K9ac	1	1_1	Peaks	ENCSR892RZN	ENCFF070JVE	HYAL1	Peak_89480	chr3:50301112-50301312	30	3.89436	5.22188	3.18238	87
HPC	Layer of Hippocampus	ChIP-seq	H3K9ac	1	1_1	Peaks	ENCSR892RZN	ENCFF070JVE	HYAL1	Peak_32894	chr3:50302765-50303281	66	6.23098	10.835	8.46649	371
HPC	Layer of Hippocampus	ChIP-seq	H3K9ac	1	1_1	Peaks	ENCSR892RZN	ENCFF070JVE	HYAL1	Peak_51284	chr3:50303356-50303899	45	4.7508	7.67541	5.47462	439

## Sheet: HYAL2
Cell	Biosample	Assay	Target	BioRep	TechRep	Output	Experiment	Accesssion	associated gene	Peak name	Location	Score	signalValue	pValue	qValue	peak
H1	Neuronal stem cell originated from H1	ChIP-seq	H3K4me1	1,2	1_1, 2_1	Replicated Peaks	ENCSR254NLC	ENCFF595SVX	HYAL2	Peak_116456	chr3:50316950-50317636	57	3.66186	5.79703	3.49746	463
H1	Neuronal stem cell originated from H1	ChIP-seq	H3K4me1	1,2	1_1, 2_1	Replicated Peaks	ENCSR254NLC	ENCFF595SVX	HYAL2	Peak_69446	chr3:50318590-50319115	72	3.94943	7.28745	4.722	438
H1	Neuronal stem cell originated from H1	ChIP-seq	H3K4me1	1,2	1_1, 2_1	Replicated Peaks	ENCSR254NLC	ENCFF595SVX	HYAL2	Peak_120142	chr3:50319184-50319389	56	3.28801	5.65377	3.37234	89
H1	Neuronal stem cell originated from H1	ChIP-seq	H3K4me1	1,2	1_1, 2_1	Replicated Peaks	ENCSR254NLC	ENCFF595SVX	HYAL2	Peak_67392	chr3:50319890-50320020	74	3.45054	7.44828	4.86986	60
H1	Neuronal stem cell originated from H1	ChIP-seq	H3K4me1	1,2	1_1, 2_1	Replicated Peaks	ENCSR254NLC	ENCFF595SVX	HYAL2	Peak_4316	chr3:50320100-50320799	174	5.67997	17.4814	13.518	289
H1	Neuronal stem cell originated from H1	ChIP-seq	H3K4me1	1,2	1_1, 2_1	Replicated Peaks	ENCSR254NLC	ENCFF595SVX	HYAL2	Peak_65477	chr3:50322072-50323131	75	3.27184	7.5446	4.94644	965
H1	Neuronal stem cell originated from H1	ChIP-seq	H3K4me1	1,2	1_1, 2_1	Replicated Peaks	ENCSR254NLC	ENCFF595SVX	HYAL2	Peak_118529	chr3:50323215-50323403	56	3.4012	5.69907	3.41073	85
H1	Neuronal stem cell originated from H1	ChIP-seq	H3K4me1	1,2	1_1, 2_1	Replicated Peaks	ENCSR254NLC	ENCFF595SVX	HYAL2	Peak_14497	chr3:50324256-50324657	127	4.89809	12.7692	9.401	267
H1	Neuronal stem cell originated from H1	ChIP-seq	H3K4me1	1	1_1	Peaks	ENCSR506LVE	ENCFF028XMB	HYAL2	Peak_301700	chr3:50315487-50315606	47	3.04289	3.69177	1.76347	77
H1	Neuronal stem cell originated from H1	ChIP-seq	H3K4me1	1	1_1	Peaks	ENCSR506LVE	ENCFF028XMB	HYAL2	Peak_66133	chr3:50317052-50317523	156	4.77718	8.34201	5.59604	135
H1	Neuronal stem cell originated from H1	ChIP-seq	H3K4me1	1	1_1	Peaks	ENCSR506LVE	ENCFF028XMB	HYAL2	Peak_201111	chr3:50318036-50318152	77	3.59995	4.97131	2.79345	59
H1	Neuronal stem cell originated from H1	ChIP-seq	H3K4me1	1	1_1	Peaks	ENCSR506LVE	ENCFF028XMB	HYAL2	Peak_317421	chr3:50318378-50318567	47	2.79431	3.61153	1.73182	11
H1	Neuronal stem cell originated from H1	ChIP-seq	H3K4me1	1	1_1	Peaks	ENCSR506LVE	ENCFF028XMB	HYAL2	Peak_174296	chr3:50318678-50319138	86	3.05380	5.39056	3.138	258
H1	Neuronal stem cell originated from H1	ChIP-seq	H3K4me1	1	1_1	Peaks	ENCSR506LVE	ENCFF028XMB	HYAL2	Peak_2995	chr3:50319633-50320712	419	7.62084	19.6207	15.2449	752
H1	Neuronal stem cell originated from H1	ChIP-seq	H3K4me1	1	1_1	Peaks	ENCSR506LVE	ENCFF028XMB	HYAL2	Peak_180192	chr3:50321607-50321706	84	3.62526	5.23642	3.00313	53
H1	Neuronal stem cell originated from H1	ChIP-seq	H3K4me1	1	1_1	Peaks	ENCSR506LVE	ENCFF028XMB	HYAL2	Peak_8199	chr3:50321954-50323025	326	6.60473	15.6673	11.8204	983
H1	Neuronal stem cell originated from H1	ChIP-seq	H3K4me1	1	1_1	Peaks	ENCSR506LVE	ENCFF028XMB	HYAL2	Peak_281138	chr3:50323062-50323161	51	3.0481	3.87088	1.90546	74
H1	Neuronal stem cell originated from H1	ChIP-seq	H3K4me1	1	1_1	Peaks	ENCSR506LVE	ENCFF028XMB	HYAL2	Peak_20932	chr3:50324256-50324600	249	5.56585	12.3075	8.96276	126
H1	Neuronal stem cell originated from H1	ChIP-seq	H3K4me2	1,2	1_1,1_2,2_1	Replicated Peaks	ENCSR5405HLL	ENCFF116RRI	HYAL2	Peak_6553	chr3:50319919-50321031	219	5.44391	21.9297	18.3886	769
H1	Neuronal stem cell originated from H1	ChIP-seq	H3K4me2	1	1_1	Peaks	ENCSR486GWT	ENCFF599DMI	HYAL2	Peak_73781	chr3:50317433-50317567	30	3.12453	3.68728	1.65594	64
H1	Neuronal stem cell originated from H1	ChIP-seq	H3K4me2	1	1_1	Peaks	ENCSR486GWT	ENCFF599DMI	HYAL2	Peak_99391	chr3:50319044-50319178	20	2.70461	2.82406	0.87758	100
H1	Neuronal stem cell originated from H1	ChIP-seq	H3K4me2	1	1_1	Peaks	ENCSR486GWT	ENCFF599DMI	HYAL2	Peak_2685	chr3:50320051-50321776	493	19.5207	39.1976	34.9224	640
H1	Neuronal stem cell originated from H1	ChIP-seq	H3K4me2	1	1_1	Peaks	ENCSR486GWT	ENCFF599DMI	HYAL2	Peak_24849	chr3:50321840-50323199	149	8.11382	12.7085	10.1799	604
H1	Neuronal stem cell originated from H1	ChIP-seq	H3K4me3	1	1_1	Replicated Peaks	ENCSR416CJP	ENCFF169CFX	HYAL2	Peak_5287	chr3:50320350-50321761	455	43.1144	279.858	276.269	586
H1	Neuronal stem cell originated from H1	ChIP-seq	H3K4me3	1	1_1	Replicated Peaks	ENCSR416CJP	ENCFF169CFX	HYAL2	Peak_22144	chr3:50321862-50322581	32	6.11113	16.3009	14.0284	268
H1	neural cell originated from H1	ChIP-seq	H3K4me3	1,2	1_1,1_2,2_1	Replicated Peaks	ENCSR608VNA	ENCFF033NCR	HYAL2	Peak_4105	chr3:50317281-50322451	1000	45.5502	532.987	529.415	3662
H1	neural cell originated from H1	ChIP-seq	H3K4me3	1,2	1_1, 2_1	Replicated Peaks	ENCSR956CTX	ENCFF943ZAL	HYAL2	Peak_8688	chr3:50320372-50321770	1000	11.4149	103.864	100.683	562
H1	neural cell originated from H1	ChIP-seq	H3K4me3	1,2	1_1, 2_1	Replicated Peaks	ENCSR956CTX	ENCFF943ZAL	HYAL2	Peak_23506	chr3:50322050-50322422	135	4.00815	13.5438	13.5438	120
H1	Neuronal stem cell originated from H1	ChIP-seq	H3K4ac	1,2	1_1,2_1	Replicated Peaks	ENCSR476FBL	ENCFF184ITK	HYAL2	Peak_7681	chr3:50322059-50322527	56	3.68755	5.637	1.81368	134
H1	neural cell originated from H1	ChIP-seq	H3K9me2	1,2	1_1, 2_1	Replicated Peaks	ENCSR397HSO	ENCFF024MWK	HYAL2	None
H1	neural cell originated from H1	ChIP-seq	H3K9me3	1,2	1_1,2_1	Replicated Peaks	ENCSR405NQJ	ENCFF449KUB	HYAL2	None
H1	Neuronal stem cell originated from H1	ChIP-seq	H3K9me3	1,2,3	1_1, 2_1, 3_1	Replicated Peaks	ENCSR391WDE	ENCFF287CZH	HYAL2	None
H1	neural cell originated from H1	ChIP-seq	H3K9ac	1,2	1_1, 2_1	Replicated Peaks	ENCSR531QHM	ENCFF310ZNC	HYAL2	Peak_2033	chr3:50319919-50322786	1000	44.2329	325.188	321.445	1028
H1	Neuronal stem cell originated from H1	ChIP-seq	H3K9ac	1	1_1	Peaks	ENCSR626UPW	ENCFF144VVI	HYAL2	Peak_36368	chr3:50318236-50318426	64	5.49834	7.57156	4.82774	104
H1	Neuronal stem cell originated from H1	ChIP-seq	H3K9ac	1	1_1	Peaks	ENCSR626UPW	ENCFF144VVI	HYAL2	Peak_100887	chr3:50318579-50319114	40	4.17496	5.14571	2.72309	424
H1	Neuronal stem cell originated from H1	ChIP-seq	H3K9ac	1	1_1	Peaks	ENCSR626UPW	ENCFF144VVI	HYAL2	Peak_13825	chr3:50319905-50321019	124	7.14693	13.5934	10.4181	988
H1	Neuronal stem cell originated from H1	ChIP-seq	H3K9ac	1	1_1	Peaks	ENCSR626UPW	ENCFF144VVI	HYAL2	Peak_15365	chr3:50321226-50321470	114	7.51845	12.5529	9.43643	156
H1	Neuronal stem cell originated from H1	ChIP-seq	H3K9ac	1	1_1	Peaks	ENCSR626UPW	ENCFF144VVI	HYAL2	Peak_30394	chr3:50321516-50321746	74	5.96423	8.5225	5.71591	115
H1	Neuronal stem cell originated from H1	ChIP-seq	H3K9ac	1	1_1	Peaks	ENCSR626UPW	ENCFF144VVI	HYAL2	Peak_43269	chr3:50322082-50322497	61	5.32985	7.28632	4.59895	116
H1	Neuronal stem cell originated from H1	ChIP-seq	H3K9ac	1	1_1	Peaks	ENCSR626UPW	ENCFF144VVI	HYAL2	Peak_43961	chr3:50322644-50322917	60	5.25552	7.16233	4.48073	154
H1	Neuronal stem cell originated from H1	ChIP-seq	H3K9ac	1	1_1	Peaks	ENCSR626UPW	ENCFF144VVI	HYAL2	Peak_237523	chr3:50322978-50323121	21	3.00738	3.23711	1.24647	47
H1	Neuronal stem cell originated from H1	ChIP-seq	H3K9ac	1	1_1	Peaks	ENCSR626UPW	ENCFF144VVI	HYAL2	Peak_103295	chr3:50323560-50323970	39	4.10672	5.03353	2.62359	88
H1	Neuronal stem cell originated from H1	ChIP-seq	H3K9ac	1	1_1	Peaks	ENCSR626UPW	ENCFF144VVI	HYAL2	Peak_53787	chr3:50324289-50324461	53	4.79826	6.41951	3.80016	114
H1	Neuronal stem cell originated from H1	ChIP-seq	H3K14ac	1	1_1	Peaks	ENCSR687EBF	ENCFF149ZNH	HYAL2	Peak_184140	chr3:50317299-50317526	83	3.60366	4.5626	2.2223	69
H1	Neuronal stem cell originated from H1	ChIP-seq	H3K14ac	1	1_1	Peaks	ENCSR687EBF	ENCFF149ZNH	HYAL2	Peak_38462	chr3:50320315-50320698	166	4.5552	7.34336	4.13143	225
H1	Neuronal stem cell originated from H1	ChIP-seq	H3K14ac	1	1_1	Peaks	ENCSR687EBF	ENCFF149ZNH	HYAL2	Peak_136451	chr3:50321297-50321429	101	3.45327	5.15991	2.60207	80
H1	Neuronal stem cell originated from H1	ChIP-seq	H3K14ac	1	1_1	Peaks	ENCSR687EBF	ENCFF149ZNH	HYAL2	Peak_54976	chr3:50322019-50322753	145	3.98455	6.61145	3.5653	582
H1	Neuronal stem cell originated from H1	ChIP-seq	H3K14ac	1	1_1	Peaks	ENCSR687EBF	ENCFF149ZNH	HYAL2	Peak_53477	chr3:50323551-50323738	145	4.29421	6.61757	3.57059	94
H1	Neuronal stem cell originated from H1	ChIP-seq	H3K14ac	1	1_1	Peaks	ENCSR687EBF	ENCFF149ZNH	HYAL2	Peak_213787	chr3:50323797-50323927	71	3.24157	4.18489	1.94506	79
H1	Neuronal stem cell originated from H1	ChIP-seq	H3K18ac	1,2	1_1, 2_1	Replicated Peaks	ENCSR182XTG	ENCFF294VJY	HYAL2	Peak_145204	chr3:50318229-50318423	44	3.49131	4.41393	2.19948	85
H1	Neuronal stem cell originated from H1	ChIP-seq	H3K18ac	1,2	1_1, 2_1	Replicated Peaks	ENCSR182XTG	ENCFF294VJY	HYAL2	Peak_43192	chr3:50320134-50320821	73	4.5367	7.35128	4.63999	359
H1	Neuronal stem cell originated from H1	ChIP-seq	H3K18ac	1,2	1_1, 2_1	Replicated Peaks	ENCSR182XTG	ENCFF294VJY	HYAL2	Peak_23443	chr3:50320875-50321040	99	5.5316	9.98966	6.99532	91
H1	Neuronal stem cell originated from H1	ChIP-seq	H3K18ac	1,2	1_1, 2_1	Replicated Peaks	ENCSR182XTG	ENCFF294VJY	HYAL2	Peak_891	chr3:50321255-50321740	272	10.8661	27.2347	22.4058	378
H1	Neuronal stem cell originated from H1	ChIP-seq	H3K18ac	1,2	1_1, 2_1	Replicated Peaks	ENCSR182XTG	ENCFF294VJY	HYAL2	Peak_7970	chr3:50321898-50323022	154	6.59061	15.4524	11.8164	260
H1	Neuronal stem cell originated from H1	ChIP-seq	H3K18ac	1,2	1_1, 2_1	Replicated Peaks	ENCSR182XTG	ENCFF294VJY	HYAL2	Peak_180800	chr3:50323569-50323760	39	3.20448	3.96538	1.85799	129
H1	Neuronal stem cell originated from H1	ChIP-seq	H3K23ac	1,2	1_1,2_1	Replicated Peaks	ENCSR361LIU	ENCFF603HIY	HYAL2	Peak_151312	chr3:50316257-50316639	46	3.49617	4.67092	2.45256	127
H1	Neuronal stem cell originated from H1	ChIP-seq	H3K23ac	1,2	1_1,2_1	Replicated Peaks	ENCSR361LIU	ENCFF603HIY	HYAL2	Peak_57985	chr3:50317273-50317593	68	4.41688	6.89315	4.15469	149
H1	Neuronal stem cell originated from H1	ChIP-seq	H3K23ac	1,2	1_1,2_1	Replicated Peaks	ENCSR361LIU	ENCFF603HIY	HYAL2	Peak_171665	chr3:50318133-50318524	41	2.6794	4.1611	2.05815	319
H1	Neuronal stem cell originated from H1	ChIP-seq	H3K23ac	1,2	1_1,2_1	Replicated Peaks	ENCSR361LIU	ENCFF603HIY	HYAL2	Peak_88982	chr3:50318605-50319060	57	3.78482	5.79899	3.28198	120
H1	Neuronal stem cell originated from H1	ChIP-seq	H3K23ac	1,2	1_1,2_1	Replicated Peaks	ENCSR361LIU	ENCFF603HIY	HYAL2	Peak_19559	chr3:50320072-50320639	89	4.30567	8.91109	5.68538	73
H1	Neuronal stem cell originated from H1	ChIP-seq	H3K23ac	1,2	1_1,2_1	Replicated Peaks	ENCSR361LIU	ENCFF603HIY	HYAL2	Peak_2011	chr3:50321202-50321772	164	6.97415	16.4558	12.1791	234
H1	Neuronal stem cell originated from H1	ChIP-seq	H3K23ac	1,2	1_1,2_1	Replicated Peaks	ENCSR361LIU	ENCFF603HIY	HYAL2	Peak_60480	chr3:50322077-50322636	67	4.14	6.74557	4.04529	362
H1	Neuronal stem cell originated from H1	ChIP-seq	H3K23ac	1,2	1_1,2_1	Replicated Peaks	ENCSR361LIU	ENCFF603HIY	HYAL2	Peak_16933	chr3:50322808-50323070	94	4.5554	9.46042	6.17031	140
H1	Neuronal stem cell originated from H1	ChIP-seq	H3K23ac	1,2	1_1,2_1	Replicated Peaks	ENCSR361LIU	ENCFF603HIY	HYAL2	Peak_82362	chr3:50324211-50324535	60	3.57894	6.00386	3.45486	102
H1	Neuronal stem cell originated from H1	ChIP-seq	H3K27ac	1,2	1_1,2_1	Replicated Peaks	ENCSR124VOE	ENCFF030OVB	HYAL2	Peak_3229	chr3:50319936-50322576	1000	28.0543	184.231	180.886	976
H1	Neuronal stem cell originated from H1	ChIP-seq	H3K27ac	1,2,3	1_1, 2_1, 3_1	Replicated Peaks	ENCSR799SRL	ENCFF989CMY	HYAL2	Peak_12156	chr3:50320550-50321075	235	6.07634	23.5026	20.6518	369
H1	Neuronal stem cell originated from H1	ChIP-seq	H3K27ac	1,2,3	1_1, 2_1, 3_1	Replicated Peaks	ENCSR799SRL	ENCFF989CMY	HYAL2	Peak_5543	chr3:50321217-50322511	521	11.6548	52.1437	48.842	151
H1	Neuronal stem cell originated from H1	ChIP-seq	H3K27ac	1	1_1	Peaks	ENCSR331CCW	ENCFF798LYM	HYAL2	Peak_18710	chr3:50321293-50321451	58	3.8674	5.40658	2.20762	85
H1	Neuronal stem cell originated from H1	ChIP-seq	H3K27ac	1	1_1	Peaks	ENCSR331CCW	ENCFF798LYM	HYAL2	Peak_11237	chr3:50321573-50321712	73	4.22503	6.50097	3.12876	57
H1	Neuronal stem cell originated from H1	ChIP-seq	H3K27ac	1	1_1	Peaks	ENCSR852DMC	ENCFF974LUW	HYAL2	Peak_13876	chr3:50320706-50321086	50	6.01257	11.2304	8.46535	242
H1	Neuronal stem cell originated from H1	ChIP-seq	H3K27ac	1	1_1	Peaks	ENCSR852DMC	ENCFF974LUW	HYAL2	Peak_3765	chr3:50321199-50321775	159	13.5246	35.6949	32.2017	141
H1	Neuronal stem cell originated from H1	ChIP-seq	H3K27ac	1	1_1	Peaks	ENCSR852DMC	ENCFF974LUW	HYAL2	Peak_20665	chr3:50321938-50322345	34	4.51305	7.56554	4.96931	314
H1	Neuronal stem cell originated from H1	ChIP-seq	H3K27ac	1	1_1	Peaks	ENCSR852DMC	ENCFF974LUW	HYAL2	Peak_32383	chr3:50322439-50322696	25	3.87274	5.41521	2.96535	110
H1	Neural cell originated from H1	ChIP-seq	H3K27me3	1,2	1_1, 2_1	Replicated Peaks	ENCSR654VRX	ENCFF104DEP	HYAL2	None
H1	Neuronal stem cell originated from H1	ChIP-seq	H3K27me3	1,2	1_1, 2_1	Replicated Peaks	ENCSR692CTK	ENCFF768JWN	HYAL2	None
H1	Neuronal stem cell originated from H1	ChIP-seq	H3K27me3	1,2	1_1, 2_1	Replicated Peaks	ENCSR694LBI	ENCFF143FMU	HYAL2	None
H1	Neuronal stem cell originated from H1	ChIP-seq	H3K36me3	1,2	1_1, 2_1	Replicated Peaks	ENCSR256ESY	ENCFF744ISK	HYAL2	Peak_9660	chr3:50316305-50317719	130	5.58405	13.0197	9.48482	884
H1	Neuronal stem cell originated from H1	ChIP-seq	H3K36me3	1,2	1_1, 2_1	Replicated Peaks	ENCSR256ESY	ENCFF744ISK	HYAL2	Peak_4745	chr3:50317909-50319776	153	5.91512	15.3302	11.4425	792
H1	Neuronal stem cell originated from H1	ChIP-seq	H3K36me3	1,2	1_1, 2_1	Replicated Peaks	ENCSR256ESY	ENCFF744ISK	HYAL2	Peak_38601	chr3:50320107-50320419	83	3.57337	8.34899	5.5373	109
H1	Neural cell originated from H1	ChIP-seq	H3K36me3	1,2	1_1, 2_1	Replicated Peaks	ENCSR714KGG	ENCFF787OKR	HYAL2	None
H1	Neuronal stem cell originated from H1	ChIP-seq	H3K36me3	1	1_1	Peaks	ENCSR874JLQ	ENCFF388XWV	HYAL2	Peak_103507	chr3:50315531-50315839	96	4.63498	5.99709	3.59364	247
H1	Neuronal stem cell originated from H1	ChIP-seq	H3K36me3	1	1_1	Peaks	ENCSR874JLQ	ENCFF388XWV	HYAL2	Peak_20775	chr3:50316207-50316721	213	6.27292	11.2894	8.09604	421
H1	Neuronal stem cell originated from H1	ChIP-seq	H3K36me3	1	1_1	Peaks	ENCSR874JLQ	ENCFF388XWV	HYAL2	Peak_14078	chr3:50316783-50317765	248	7.4765	12.875	9.44524	814
H1	Neuronal stem cell originated from H1	ChIP-seq	H3K36me3	1	1_1	Peaks	ENCSR874JLQ	ENCFF388XWV	HYAL2	Peak_451	chr3:50317878-50320385	522	12.6463	25.2906	19.9777	473
H1	Neuronal stem cell originated from H1	ChIP-seq	H3K36me3	1	1_1	Peaks	ENCSR874JLQ	ENCFF388XWV	HYAL2	Peak_121048	chr3:50320447-50320637	85	4.21114	5.49934	3.19147	90
H1	Neuronal stem cell originated from H1	ChIP-seq	H3K36me3	1	1_1	Peaks	ENCSR874JLQ	ENCFF388XWV	HYAL2	Peak_267561	chr3:50323042-50323168	47	3.27097	3.73358	1.77017	45
H1	Neuronal stem cell originated from H1	ChIP-seq	H3K36me3	1	1_1	Peaks	ENCSR874JLQ	ENCFF388XWV	HYAL2	Peak_217104	chr3:50323226-50323454	51	3.42897	3.97176	1.9291	142
H1	Neuronal stem cell originated from H1	ChIP-seq	H3K36me3	1	1_1	Peaks	ENCSR874JLQ	ENCFF388XWV	HYAL2	Peak_166450	chr3:50323504-50323672	71	3.90737	4.84645	2.67519	99
H1	Neuronal stem cell originated from H1	ChIP-seq	H3K36me3	1	1_1	Peaks	ENCSR874JLQ	ENCFF388XWV	HYAL2	Peak_79663	chr3:50323799-50323930	111	4.80002	6.63806	4.14415	73
H1	Neuronal stem cell originated from H1	ChIP-seq	H3K36me3	1	1_1	Peaks	ENCSR874JLQ	ENCFF388XWV	HYAL2	Peak_30191	chr3:50324235-50324624	180	6.04296	9.79958	6.81719	104
H1	Neuronal stem cell originated from H1	ChIP-seq	H3K79me1	1	1_1	Peaks	ENCSR570POG	ENCFF892PVK	HYAL2	Peak_115549	chr3:50316464-50316616	58	3.54717	4.15165	1.62343	36
H1	Neuronal stem cell originated from H1	ChIP-seq	H3K79me1	1	1_1	Peaks	ENCSR570POG	ENCFF892PVK	HYAL2	Peak_6036	chr3:50316666-50317501	176	6.08086	9.20996	5.13688	684
H1	Neuronal stem cell originated from H1	ChIP-seq	H3K79me1	1	1_1	Peaks	ENCSR570POG	ENCFF892PVK	HYAL2	Peak_5109	chr3:50318066-50319261	178	6.15678	9.3322	5.21391	298
H1	Neuronal stem cell originated from H1	ChIP-seq	H3K79me1	1	1_1	Peaks	ENCSR570POG	ENCFF892PVK	HYAL2	Peak_24844	chr3:50319519-50319673	118	4.3898	6.7779	3.4695	81
H1	Neuronal stem cell originated from H1	ChIP-seq	H3K79me1	1	1_1	Peaks	ENCSR570POG	ENCFF892PVK	HYAL2	Peak_49423	chr3:50319722-50319999	93	3.57123	5.60029	2.628	94
H1	Neuronal stem cell originated from H1	ChIP-seq	H3K79me1	1	1_1	Peaks	ENCSR570POG	ENCFF892PVK	HYAL2	Peak_744	chr3:50320056-50320806	266	7.14708	13.1643	8.09576	122
H1	Neuronal stem cell originated from H1	ChIP-seq	H3K79me1	1	1_1	Peaks	ENCSR570POG	ENCFF892PVK	HYAL2	Peak_26942	chr3:50324212-50324490	114	4.59872	6.57276	3.30383	108
H1	Neuronal stem cell originated from H1	ChIP-seq	H4K8ac	1	1_1	Peaks	ENCSR277JAU	ENCFF081TZI	HYAL2	Peak_170570	chr3:50316517-50316783	69	2.92441	3.35291	1.12113	115
H1	Neuronal stem cell originated from H1	ChIP-seq	H4K8ac	1	1_1	Peaks	ENCSR277JAU	ENCFF081TZI	HYAL2	Peak_4955	chr3:50318224-50318420	294	5.67823	8.28283	4.043	116
H1	Neuronal stem cell originated from H1	ChIP-seq	H4K8ac	1	1_1	Peaks	ENCSR277JAU	ENCFF081TZI	HYAL2	Peak_162119	chr3:50318828-50318971	69	3.04123	3.39073	1.12113	60
H1	Neuronal stem cell originated from H1	ChIP-seq	H4K8ac	1	1_1	Peaks	ENCSR277JAU	ENCFF081TZI	HYAL2	Peak_21280	chr3:50320135-50320496	207	4.60505	6.33261	2.82718	228
H1	Neuronal stem cell originated from H1	ChIP-seq	H4K8ac	1	1_1	Peaks	ENCSR277JAU	ENCFF081TZI	HYAL2	Peak_67734	chr3:50322098-50322308	142	3.97343	4.94826	1.99909	142
H1	Neuronal stem cell originated from H1	ChIP-seq	H4K8ac	1	1_1	Peaks	ENCSR277JAU	ENCFF081TZI	HYAL2	Peak_69735	chr3:50322578-50322712	138	3.91646	4.86043	1.97415	86
H1	neural cell originated from H1	ChIP-seq	H4K20me1	1,2	1_1, 2_1	Replicated Peaks	ENCSR958ZMM	ENCFF082FKW	HYAL2	None
H1	Neuronal stem cell originated from H1	ChIP-seq	H4K91ac	1	1_1	Peaks	ENCSR260CXF	ENCFF631KBX	HYAL2	Peak_109407	chr3:50316327-50316601	69	3.39312	4.23731	1.59374	92
H1	Neuronal stem cell originated from H1	ChIP-seq	H4K91ac	1	1_1	Peaks	ENCSR260CXF	ENCFF631KBX	HYAL2	Peak_176855	chr3:50317445-50317584	42	2.9963	3.22055	1.07319	50
H1	Neuronal stem cell originated from H1	ChIP-seq	H4K91ac	1	1_1	Peaks	ENCSR260CXF	ENCFF631KBX	HYAL2	Peak_150080	chr3:50319001-50319171	50	3.13366	3.52827	1.18981	31
H1	Neuronal stem cell originated from H1	ChIP-seq	H4K91ac	1	1_1	Peaks	ENCSR260CXF	ENCFF631KBX	HYAL2	Peak_864	chr3:50320111-50320749	268	6.49009	11.6547	6.82894	260
H1	Neuronal stem cell originated from H1	ChIP-seq	H4K91ac	1	1_1	Peaks	ENCSR260CXF	ENCFF631KBX	HYAL2	Peak_61741	chr3:50321285-50321465	90	3.77013	5.02656	2.08868	109
H1	Neuronal stem cell originated from H1	ChIP-seq	H4K91ac	1	1_1	Peaks	ENCSR260CXF	ENCFF631KBX	HYAL2	Peak_2044	chr3:50321565-50321720	219	6.07846	9.85694	5.41099	79
H1	Neuronal stem cell originated from H1	ChIP-seq	H4K91ac	1	1_1	Peaks	ENCSR260CXF	ENCFF631KBX	HYAL2	Peak_33890	chr3:50322096-50322340	112	4.28438	5.8319	2.6072	135
H1	Neuronal stem cell originated from H1	ChIP-seq	H4K91ac	1	1_1	Peaks	ENCSR260CXF	ENCFF631KBX	HYAL2	Peak_2575	chr3:50322468-50322708	211	5.6552	9.5153	5.15164	119
H1	Neuronal stem cell originated from H1	ChIP-seq	H4K91ac	1	1_1	Peaks	ENCSR260CXF	ENCFF631KBX	HYAL2	Peak_35108	chr3:50323676-50323868	109	4.2011	5.70189	2.50479	55
H1	Neuronal stem cell originated from H1	ChIP-seq	H4K91ac	1	1_1	Peaks	ENCSR260CXF	ENCFF631KBX	HYAL2	Peak_34687	chr3:50324289-50324535	109	4.07938	5.74753	2.54082	111
H1	Neuronal stem cell originated from H1	ChIP-seq	H2AK5ac	1,2	1_1, 2_2	Replicated Peaks	ENCSR732NFR	ENCFF048RWC	HYAL2	Peak_3282	chr3:50320153-50320928	110	4.66063	11.0403	7.16837	204
H1	Neuronal stem cell originated from H1	ChIP-seq	H2AK5ac	1,2	1_1, 2_2	Replicated Peaks	ENCSR732NFR	ENCFF048RWC	HYAL2	Peak_5505	chr3:50321966-50323321	99	4.43623	9.98452	6.36105	623
H1	Neuronal stem cell originated from H1	ChIP-seq	H2BK120ac	1,2	1_1, 2_1	Replicated Peaks	ENCSR811NNT	ENCFF904WLF	HYAL2	Peak_115	chr3:50321218-50321865	193	7.05647	19.3585	13.8326	481
H1	Neuronal stem cell originated from H1	ChIP-seq	H2BK120ac	1,2	1_1, 2_1	Replicated Peaks	ENCSR811NNT	ENCFF904WLF	HYAL2	Peak_1026	chr3:50322015-50323182	133	5.51598	13.3399	8.78407	369
H1	Neuronal stem cell originated from H1	ChIP-seq	H2BK12ac	1	1_1	Peaks	ENCSR940RIU	ENCFF718EED	HYAL2	Peak_8212	chr3:50317388-50317651	257	5.48737	9.58354	5.71527	144
H1	Neuronal stem cell originated from H1	ChIP-seq	H2BK12ac	1	1_1	Peaks	ENCSR940RIU	ENCFF718EED	HYAL2	Peak_38631	chr3:50318210-50318460	165	4.34432	6.70173	3.58333	112
H1	Neuronal stem cell originated from H1	ChIP-seq	H2BK12ac	1	1_1	Peaks	ENCSR940RIU	ENCFF718EED	HYAL2	Peak_135432	chr3:50319689-50319851	85	2.76364	4.37574	1.9512	129
H1	Neuronal stem cell originated from H1	ChIP-seq	H2BK12ac	1	1_1	Peaks	ENCSR940RIU	ENCFF718EED	HYAL2	Peak_22840	chr3:50320151-50320500	198	4.42595	7.70487	4.33423	196
H1	Neuronal stem cell originated from H1	ChIP-seq	H2BK12ac	1	1_1	Peaks	ENCSR940RIU	ENCFF718EED	HYAL2	Peak_135432	chr3:50319689-50319851	85	2.76364	4.37574	1.9512	129
H1	Neuronal stem cell originated from H1	ChIP-seq	H2BK12ac	1	1_1	Peaks	ENCSR940RIU	ENCFF718EED	HYAL2	Peak_124809	chr3:50320634-50320806	92	3.44205	4.50657	4.50657	71
H1	Neuronal stem cell originated from H1	ChIP-seq	H2BK12ac	1	1_1	Peaks	ENCSR940RIU	ENCFF718EED	HYAL2	Peak_196644	chr3:50321275-50321443	56	2.89903	3.46535	1.34725	93
H1	Neuronal stem cell originated from H1	ChIP-seq	H2BK12ac	1	1_1	Peaks	ENCSR940RIU	ENCFF718EED	HYAL2	Peak_69977	chr3:50321551-50321706	128	3.84993	5.61513	2.79851	48
H1	Neuronal stem cell originated from H1	ChIP-seq	H2BK12ac	1	1_1	Peaks	ENCSR940RIU	ENCFF718EED	HYAL2	Peak_12642	chr3:50322116-50323139	231	4.64675	8.73193	5.07296	911
H1	Neuronal stem cell originated from H1	ChIP-seq	H2BK12ac	1	1_1	Peaks	ENCSR940RIU	ENCFF718EED	HYAL2	Peak_12889	chr3:50323514-50323876	227	4.97425	8.69223	5.05364	190
H1	Neuronal stem cell originated from H1	ChIP-seq	H2BK12ac	1	1_1	Peaks	ENCSR940RIU	ENCFF718EED	HYAL2	Peak_104844	chr3:50324293-50324542	105	3.10458	4.91334	2.31664	177
H1	Neuronal stem cell originated from H1	ChIP-seq	H2BK15ac	1,2	1_1, 2_1	Replicated Peaks	ENCSR123JZO	ENCFF772JDP	HYAL2	Peak_5040	chr3:50320320-50321122	98	4.67141	9.88705	6.0506	261
H1	Neuronal stem cell originated from H1	ChIP-seq	H2BK15ac	1,2	1_1, 2_1	Replicated Peaks	ENCSR123JZO	ENCFF772JDP	HYAL2	Peak_125	chr3:50321920-50323610	170	6.15261	17.0714	11.4259	687
H1	Neuronal stem cell originated from H1	ChIP-seq	H2BK5ac	1	1_1	Peaks	ENCSR651SVZ	ENCFF995COG	HYAL2	Peak_289315	chr3:50316738-50316975	21	2.70142	3.01308	1.08563	93
H1	Neuronal stem cell originated from H1	ChIP-seq	H2BK5ac	1	1_1	Peaks	ENCSR651SVZ	ENCFF995COG	HYAL2	Peak_14192	chr3:50317331-50317538	88	5.87655	8.6024	4.97912	66
H1	Neuronal stem cell originated from H1	ChIP-seq	H2BK5ac	1	1_1	Peaks	ENCSR651SVZ	ENCFF995COG	HYAL2	Peak_269298	chr3:50318129-50318233	25	3.03345	3.37917	1.31982	40
H1	Neuronal stem cell originated from H1	ChIP-seq	H2BK5ac	1	1_1	Peaks	ENCSR651SVZ	ENCFF995COG	HYAL2	Peak_98547	chr3:50318622-50318826	50	4.15314	5.4096	2.63691	105
H1	Neuronal stem cell originated from H1	ChIP-seq	H2BK5ac	1	1_1	Peaks	ENCSR651SVZ	ENCFF995COG	HYAL2	Peak_182201	chr3:50318940-50319069	37	3.57832	4.3438	1.93633	52
H1	Neuronal stem cell originated from H1	ChIP-seq	H2BK5ac	1	1_1	Peaks	ENCSR651SVZ	ENCFF995COG	HYAL2	Peak_70537	chr3:50320451-50320729	56	4.3335	5.90855	2.94192	191
H1	Neuronal stem cell originated from H1	ChIP-seq	H2BK5ac	1	1_1	Peaks	ENCSR651SVZ	ENCFF995COG	HYAL2	Peak_197	chr3:50321286-50321748	239	10.6136	21.3548	15.7142	346
H1	Neuronal stem cell originated from H1	ChIP-seq	H2BK5ac	1	1_1	Peaks	ENCSR651SVZ	ENCFF995COG	HYAL2	Peak_101160	chr3:50321997-50322433	49	4.11404	5.34919	2.59447	234
H1	Neuronal stem cell originated from H1	ChIP-seq	H2BK5ac	1	1_1	Peaks	ENCSR651SVZ	ENCFF995COG	HYAL2	Peak_16962	chr3:50322591-50322858	82	5.41738	8.15044	4.6029	94
H1	Neuronal stem cell originated from H1	ChIP-seq	H2BK5ac	1	1_1	Peaks	ENCSR651SVZ	ENCFF995COG	HYAL2	Peak_300196	chr3:50324232-50324336	18	2.5771	2.70409	0.91459	45
H1	Neuronal stem cell originated from H1	ChIP-seq	H2BK5ac	1	1_1	Peaks	ENCSR651SVZ	ENCFF995COG	HYAL2	Peak_111281	chr3:50324413-50324565	46	3.71445	5.15843	2.44491	85
SK-N-SH	SK-N-SH (neuroblastoma cell line)	ChIP-seq	H3K9ac	1,2	1_1, 2_1	Replicated Peaks	ENCSR121INC	ENCFF389UIL	HYAL2	Peak_41900	chr3:50319083-50319431	66	3.30258	6.60601	4.62299	184
SK-N-SH	SK-N-SH (neuroblastoma cell line)	ChIP-seq	H3K9ac	1,2	1_1, 2_1	Replicated Peaks	ENCSR121INC	ENCFF389UIL	HYAL2	Peak_2818	chr3:50320222-50321820	1000	21.0082	175.26	171.658	1400
SK-N-SH	SK-N-SH (neuroblastoma cell line)	ChIP-seq	H3K79me2	1,2	1_1, 2_1	Replicated Peaks	ENCSR074TRC	ENCFF967BVX	HYAL2	Peak_11441	chr3:50317336-50321188	286	6.14024	28.6522	26.5466	3132
SK-N-SH	SK-N-SH (neuroblastoma cell line)	ChIP-seq	H3K27ac	1,2	1_1, 2_1	Replicated Peaks	ENCSR000FCU	ENCFF889GQX	HYAL2	Peak_4399	chr3:50320060-50322445	862	20.8154	86.2821	83.0948	1583
SK-N-SH	SK-N-SH (neuroblastoma cell line)	ChIP-seq	H3K27ac	1,2	1_1, 2_1	Replicated Peaks	ENCSR564IGJ	ENCFF538EWF	HYAL2	Peak_9313	chr3:50320514-50322091	1000	30.1739	275.822	273.139	1120
SK-N-SH	SK-N-SH (neuroblastoma cell line)	ChIP-seq	H3K4me1	1,2	1_1, 2_1	Replicated Peaks	ENCSR000FCR	ENCFF684IQH	HYAL2	Peak_3241	chr3:50317896-50320773	418	15.0023	41.8352	38.1376	2429
SK-N-SH	SK-N-SH (neuroblastoma cell line)	ChIP-seq	H3K4me1	1,2	1_1, 2_1	Replicated Peaks	ENCSR661BMA	ENCFF402EGU	HYAL2	None
SK-N-SH	SK-N-SH (neuroblastoma cell line)	ChIP-seq	H3K36me3	1,2	1_1,2_1	Replicated Peaks	ENCSR000FCV	ENCFF840KER	HYAL2	Peak_25133	chr3:50317805-50319769	100	5.15456	10.0802	7.49706	1469
SK-N-SH	SK-N-SH (neuroblastoma cell line)	ChIP-seq	H3K36me3	1,2	1_1,2_1	Replicated Peaks	ENCSR000FCV	ENCFF840KER	HYAL2	Peak_66361	chr3:50324337-50324699	64	4.49564	6.47944	4.4156	231
SK-N-SH	SK-N-SH (neuroblastoma cell line)	ChIP-seq	H3K36me3	1,2	1_1, 2_1	Replicated Peaks	ENCSR978CNH	ENCFF765ISG	HYAL2	Peak_116597	chr3:50316366-50316999	11	3.03501	6.89962	4.95718	206
SK-N-SH	SK-N-SH (neuroblastoma cell line)	ChIP-seq	H3K36me3	1,2	1_1, 2_1	Replicated Peaks	ENCSR978CNH	ENCFF765ISG	HYAL2	Peak_144930	chr3:50318987-50319806	11	2.82638	6.07946	4.25214	459
SK-N-SH	SK-N-SH (neuroblastoma cell line)	ChIP-seq	H3K9me3	1,2	1_1, 2_1	Replicated Peaks	ENCSR000FCT	ENCFF644GVK	HYAL2	None
SK-N-SH	SK-N-SH (neuroblastoma cell line)	ChIP-seq	H3K9me3	1,2	1_1, 2_1	Replicated Peaks	ENCSR657OGA	ENCFF483LQF	HYAL2	None
SK-N-SH	SK-N-SH (neuroblastoma cell line)	ChIP-seq	H3K4me3	1,2	1_1, 2_1	Replicated Peaks	ENCSR975GZA	ENCFF639PON	HYAL2	Peak_5507	chr3:50320067-50322071	1000	20.6694	131.634	128.23	1292
SK-N-SH	SK-N-SH (neuroblastoma cell line)	ChIP-seq	H3K4me3	1,2	1_1, 2_1	Replicated Peaks	ENCSR000FCS	ENCFF169BNL	HYAL2	Peak_3845	chr3:50319957-50322298	1000	101.252	513.596	509.985	1019
SK-N-SH	SK-N-SH (neuroblastoma cell line)	ChIP-seq	H3K4me2	1,2	1_1, 2_1	Replicated Peaks	ENCSR791INM	ENCFF936UND	HYAL2	Peak_85622	chr3:50316643-50317451	49	2.81109	4.99529	3.32411	574
SK-N-SH	SK-N-SH (neuroblastoma cell line)	ChIP-seq	H3K4me2	1,2	1_1, 2_1	Replicated Peaks	ENCSR791INM	ENCFF936UND	HYAL2	Peak_54857	chr3:50318804-50319628	85	3.69881	8.57566	6.74613	612
SK-N-SH	SK-N-SH (neuroblastoma cell line)	ChIP-seq	H3K4me2	1,2	1_1, 2_1	Replicated Peaks	ENCSR791INM	ENCFF936UND	HYAL2	Peak_9470	chr3:50319771-50322345	627	8.50603	62.7073	59.6802	991
SK-N-SH	SK-N-SH (neuroblastoma cell line)	ChIP-seq	H4K20me1	1,2	1_1, 2_1	Replicated Peaks	ENCSR878HPJ	ENCFF127QRZ	HYAL2	Peak_22901	chr3:50317843-50318185	82	3.68743	8.29326	6.07531	162
SK-N-SH	SK-N-SH (neuroblastoma cell line)	ChIP-seq	H3K9me2	1,2	1_1, 2_1	Replicated Peaks	ENCSR423UOT	ENCFF877CHR	HYAL2	None
SK-N-SH	SK-N-SH (neuroblastoma cell line)	ChIP-seq	H3K27me3	1,2	1_1, 2_1	Replicated Peaks	ENCSR914QOK	ENCFF046EJA	HYAL2	None
SK-N-SH treated with 6uM all trans-retinoic acid for 48h	SK-N-SH (neuroblastoma cell line)	ChIP-seq	H3K36me3	1,2	1_1,2_1	Replicated Peaks	ENCSR000DXO	ENCFF389XAU	HYAL2	Peak_57971	chr3:50316465-50316884	50	4.15448	5.08875	2.18045	153
SK-N-SH treated with 6uM all trans-retinoic acid for 48h	SK-N-SH (neuroblastoma cell line)	ChIP-seq	H3K36me3	1,2	1_1,2_1	Replicated Peaks	ENCSR000DXO	ENCFF389XAU	HYAL2	Peak_30190	chr3:50317122-50317610	61	4.94626	6.15699	2.9446	181
SK-N-SH treated with 6uM all trans-retinoic acid for 48h	SK-N-SH (neuroblastoma cell line)	ChIP-seq	H3K36me3	1,2	1_1,2_1	Replicated Peaks	ENCSR000DXO	ENCFF389XAU	HYAL2	Peak_131369	chr3:50319058-50319339	36	3.01058	3.62443	1.28006	64
SK-N-SH treated with 6uM all trans-retinoic acid for 48h	SK-N-SH (neuroblastoma cell line)	ChIP-seq	H3K36me3	1,2	1_1,2_1	Replicated Peaks	ENCSR000DXO	ENCFF389XAU	HYAL2	Peak_136893	chr3:50319627-50319869	35	2.75992	3.53412	1.22197	229
SK-N-SH treated with 6uM all trans-retinoic acid for 48h	SK-N-SH (neuroblastoma cell line)	ChIP-seq	H3K36me3	1,2	1_1,2_1	Replicated Peaks	ENCSR000DXO	ENCFF389XAU	HYAL2	Peak_87344	chr3:50324190-50324653	43	3.45679	4.33257	1.73337	331
SK-N-SH treated with 6uM all trans-retinoic acid for 48h	SK-N-SH (neuroblastoma cell line)	ChIP-seq	H3K4me3	1,2	1_1,2_1	Replicated Peaks	ENCSR000DXR	ENCFF042PII	HYAL2	Peak_3301	chr3:50320134-50322079	1000	94.2033	347.863	344.119	835
SK-N-SH treated with 6uM all trans-retinoic acid for 48h	SK-N-SH (neuroblastoma cell line)	ChIP-seq	H3K27me3	1,2	1_1, 2_1	Replicated Peaks	ENCSR000DXP	ENCFF848LKO	HYAL2	None
BE2C	BE2C	ChIP-seq	H3K4me3	1,2	1_1, 2_1	Replicated Peaks	ENCSR000DQB	ENCFF741QYL	HYAL2	Peak_10929	chr3:50320242-50321813	1000	26.6412	120.775	118.163	620
BE2C	BE2C	ChIP-seq	H3K27me3	1,2	1_1, 2_1	Replicated Peaks	ENCSR780XZD	ENCFF146RLZ	HYAL2	None
BE2C	BE2C	ChIP-seq	H3K4me1	1,2	1_1, 2_1	Replicated Peaks	ENCSR874NDX	ENCFF241OHQ	HYAL2	None
BE2C	BE2C	ChIP-seq	H3K36me3	1,2	1_1, 2_1	Replicated Peaks	ENCSR114YOX	ENCFF715RXH	HYAL2	Peak_40737	chr3:50318644-50320367	58	2.93294	5.87877	3.70932	395
BE2C	BE2C	ChIP-seq	H3K9me3	1,2	1_1, 2_1	Replicated Peaks	ENCSR444YIP	ENCFF559CHM	HYAL2	None
HAc	Astrocyte of the cerebellum	ChIP-seq	H3K4me3	1,2	1_1, 2_1	Replicated Peaks	ENCSR000DSY	ENCFF536GTT	HYAL2	Peak_7067	chr3:50320175-50322417	1000	107.017	552.384	549.332	797
NHA	normal human astrocyte	ChIP-seq	H3K4me3	1,2	1_1, 2_1	Replicated Peaks	ENCSR000AOU	ENCFF872PPY	HYAL2	Peak_3811	chr3:50320055-50322236	1000	35.0406	139.533	136.012	867
NHA	normal human astrocyte	ChIP-seq	H3K27ac	1,2	1_1, 2_1	Replicated Peaks	ENCSR000AOQ	ENCFF325PVU	HYAL2	Peak_936	chr3:50320636-50321862	1000	54.4181	229.34	225.095	1006
NHA	normal human astrocyte	ChIP-seq	H3K27me3	1,2	1_1, 2_1	Replicated Peaks	ENCSR000AOR	ENCFF700TIG	HYAL2	None
NHA	normal human astrocyte	ChIP-seq	H3K4me1	1,2	1_1, 2_1	Replicated Peaks	ENCSR000AOT	ENCFF957YXD	HYAL2	Peak_34142	chr3:50316416-50317766	131	5.97279	13.1317	10.5366	430
NHA	normal human astrocyte	ChIP-seq	H3K4me1	1,2	1_1, 2_1	Replicated Peaks	ENCSR000AOT	ENCFF957YXD	HYAL2	Peak_224988	chr3:50319352-50319852	33	2.73168	3.34833	1.79174	148
NHA	normal human astrocyte	ChIP-seq	H3K4me1	1,2	1_1, 2_1	Replicated Peaks	ENCSR000AOT	ENCFF957YXD	HYAL2	Peak_29662	chr3:50319990-50320961	139	7.12112	13.986	11.3193	187
NHA	normal human astrocyte	ChIP-seq	H3K4me1	1,2	1_1, 2_1	Replicated Peaks	ENCSR000AOT	ENCFF957YXD	HYAL2	Peak_92753	chr3:50321911-50322532	73	4.74628	7.36862	5.32715	140
NHA	normal human astrocyte	ChIP-seq	H3K36me3	1,2	1_1, 2_1	Replicated Peaks	ENCSR000AOS	ENCFF341BTX	HYAL2	None
NHA	normal human astrocyte	ChIP-seq	H3K9me3	1,3	1_1, 3_3	Replicated Peaks	ENCSR000AQR	ENCFF115NJP	HYAL2	None
NHA	normal human astrocyte	ChIP-seq	H3K9me3	1,2	1_1, 2_1	Replicated Peaks	ENCSR000ART	ENCFF102NLS	HYAL2	Peak_54328	chr3:50316879-50317536	88	3.91066	8.8677	6.99271	352
NHA	normal human astrocyte	ChIP-seq	H3K9me3	1,2	1_1, 2_1	Replicated Peaks	ENCSR000ART	ENCFF102NLS	HYAL2	Peak_3618	chr3:50320138-50322379	1000	34.8498	317.64	314.265	1477
NHA	normal human astrocyte	ChIP-seq	H3K4me2	1,2	1_1, 2_1	Replicated Peaks	ENCSR000ARS	ENCFF223RHO	HYAL2	Peak_57072	chr3:50316595-50317571	194	6.20045	19.479	17.6926	727
NHA	normal human astrocyte	ChIP-seq	H3K4me2	1,2	1_1, 2_1	Replicated Peaks	ENCSR000ARS	ENCFF223RHO	HYAL2	Peak_5494	chr3:50318541-50322703	1000	26.3648	263.048	259.601	2306
NHA	normal human astrocyte	ChIP-seq	H4k20me1	1,2	1_1, 2_1	Replicated Peaks	ENCSR000ARU	ENCFF509CYS	HYAL2	Peak_16321	chr3:50316232-50317697	189	5.87374	18.9866	16.4189	1153
NHA	normal human astrocyte	ChIP-seq	H4k20me1	1,2	1_1, 2_1	Replicated Peaks	ENCSR000ARU	ENCFF509CYS	HYAL2	Peak_33199	chr3:50317904-50320343	135	4.64951	13.5915	11.3507	1068
NHA	normal human astrocyte	ChIP-seq	H4k20me1	1,2	1_1, 2_1	Replicated Peaks	ENCSR000ARU	ENCFF509CYS	HYAL2	Peak_65719	chr3:50320386-50321031	93	3.1674	9.36955	7.41115	332
NHA	normal human astrocyte	ChIP-seq	H3k79me2	1,2	1_1, 2_1	Replicated Peaks	ENCSR000AQQ	ENCFF733JLY	HYAL2	Peak_83424	chr3:50316278-50316727	73	4.24989	7.37852	5.782	200
NHA	normal human astrocyte	ChIP-seq	H3k79me2	1,2	1_1, 2_1	Replicated Peaks	ENCSR000AQQ	ENCFF733JLY	HYAL2	Peak_58606	chr3:50317756-50318421	95	4.90551	9.55717	7.86683	510
NHA	normal human astrocyte	ChIP-seq	H3k79me2	1,2	1_1, 2_1	Replicated Peaks	ENCSR000AQQ	ENCFF733JLY	HYAL2	Peak_8524	chr3:50318464-50321358	361	11.0968	36.1839	33.6475	1627
SK-N-MC	neuroepithelioma cell line	ChIP-seq	H3K4me3	2,3	2_1, 3_1	Replicated Peaks	ENCSR287VPM	ENCFF556HYV	HYAL2	Peak_11352	chr3:50320108-50322321	1000	21.7162	110.746	108.222	801
SK-N-MC	neuroepithelioma cell line	ChIP-seq	H3K4me3	1,2	1_1, 2_1	Replicated Peaks	ENCSR000DXL	ENCFF915HZJ	HYAL2	Peak_8166	chr3:50320130-50322295	1000	55.2991	197.217	194.387	194.387
SK-N-MC	neuroepithelioma cell line	ChIP-seq	H3K27ac	1,2	1_1, 2_1	Replicated Peaks	ENCSR835MMN	ENCFF484NUO	HYAL2	Peak_6680	chr3:50321234-50321798	710	15.839	71.0504	68.1714	386
SK-N-MC	neuroepithelioma cell line	ChIP-seq	H3K4me1	1,2	1_1, 2_1	Replicated Peaks	ENCSR152QRE	ENCFF295AAM	HYAL2	Peak_113473	chr3:50322004-50322344	56	3.28655	5.60808	3.85667	168
SK-N-MC	neuroepithelioma cell line	ChIP-seq	H3K36me3	1,2	1_1, 2_1	Replicated Peaks	ENCSR526PZM	ENCFF046ALR	HYAL2	Peak_64126	chr3:50318916-50319823	74	3.93716	7.48175	5.6287	581
SK-N-MC	neuroepithelioma cell line	ChIP-seq	H3K9me3	1,2	1_1, 2_1	Replicated Peaks	ENCSR679CHH	ENCFF885QJC	HYAL2	None
SK-N-MC	neuroepithelioma cell line	ChIP-seq	H3K9ac	1,2	1_1, 2_2	Replicated Peaks	ENCSR111QAW	ENCFF237CIU	HYAL2	Peak_2687	chr3:50320224-50321820	1000	24.2255	124.607	121.058	1399
DLPFC	Homo sapiens dorsolateral prefrontal cortex tissue female adult (75 years)	ChIP-seq	H3K4me3	1	1_1	Peaks	ENCSR157EML	ENCFF880UBT	HYAL2	Peak_47312	chr3:50319451-50319611	25	4.17812	5.46514	3.39495	98
DLPFC	Homo sapiens dorsolateral prefrontal cortex tissue female adult (75 years)	ChIP-seq	H3K4me3	1	1_1	Peaks	ENCSR157EML	ENCFF880UBT	HYAL2	Peak_24172	chr3:50320129-50320338	64	7.30623	13.9452	11.6116	80
DLPFC	Homo sapiens dorsolateral prefrontal cortex tissue female adult (75 years)	ChIP-seq	H3K4me3	1	1_1	Peaks	ENCSR157EML	ENCFF880UBT	HYAL2	Peak_2694	chr3:50320382-50321777	430	19.3962	93.9175	89.9817	531
DLPFC	Homo sapiens dorsolateral prefrontal cortex tissue female adult (75 years)	ChIP-seq	H3K4me3	1	1_1	Peaks	ENCSR157EML	ENCFF880UBT	HYAL2	Peak_19455	chr3:50321818-50322572	95	9.39163	20.6163	18.1333	327
DLPFC	Homo sapiens dorsolateral prefrontal cortex tissue female adult (75 years)	ChIP-seq	H3K27ac	1	1_2	Peaks	ENCSR016XBE	ENCFF461XED	HYAL2	Peak_125530	chr3:50319432-50319649	17	3.58844	4.21487	2.33494	128
DLPFC	Homo sapiens dorsolateral prefrontal cortex tissue female adult (75 years)	ChIP-seq	H3K27ac	1	1_2	Peaks	ENCSR016XBE	ENCFF461XED	HYAL2	Peak_98050	chr3:50319779-50320101	20	4.10107	5.14613	3.16875	181
DLPFC	Homo sapiens dorsolateral prefrontal cortex tissue female adult (75 years)	ChIP-seq	H3K27ac	1	1_2	Peaks	ENCSR016XBE	ENCFF461XED	HYAL2	Peak_401	chr3:50320358-50324999	370	36.9097	105.775	101.039	1277
DLPFC	Homo sapiens dorsolateral prefrontal cortex tissue female adult (75 years)	ChIP-seq	H3K4me1	1	1_1	Peaks	ENCSR253JFN	ENCFF216FIO	HYAL2	Peak_135232	chr3:50317068-50317218	47	3.79129	4.71246	2.55172	85
DLPFC	Homo sapiens dorsolateral prefrontal cortex tissue female adult (75 years)	ChIP-seq	H3K4me1	1	1_1	Peaks	ENCSR253JFN	ENCFF216FIO	HYAL2	Peak_54806	chr3:50317945-50318638	83	4.5363	7.38582	4.76512	595
DLPFC	Homo sapiens dorsolateral prefrontal cortex tissue female adult (75 years)	ChIP-seq	H3K4me1	1	1_1	Peaks	ENCSR253JFN	ENCFF216FIO	HYAL2	Peak_44856	chr3:50318789-50319334	88	4.74567	7.74577	5.02073	176
DLPFC	Homo sapiens dorsolateral prefrontal cortex tissue female adult (75 years)	ChIP-seq	H3K4me1	1	1_1	Peaks	ENCSR253JFN	ENCFF216FIO	HYAL2	Peak_541	chr3:50319480-50320768	304	10.1176	23.3533	18.3665	942
DLPFC	Homo sapiens dorsolateral prefrontal cortex tissue female adult (75 years)	ChIP-seq	H3K4me1	1	1_1	Peaks	ENCSR253JFN	ENCFF216FIO	HYAL2	Peak_183465	chr3:50320820-50321050	30	2.89429	3.53412	1.59243	121
DLPFC	Homo sapiens dorsolateral prefrontal cortex tissue female adult (75 years)	ChIP-seq	H3K4me1	1	1_1	Peaks	ENCSR253JFN	ENCFF216FIO	HYAL2	Peak_9061	chr3:50321939-50322320	166	7.12571	13.3876	9.81804	240
DLPFC	Homo sapiens dorsolateral prefrontal cortex tissue female adult (75 years)	ChIP-seq	H3K4me1	1	1_1	Peaks	ENCSR253JFN	ENCFF216FIO	HYAL2	Peak_191017	chr3:50322740-50322997	29	3.21439	3.40441	1.49222	99
DLPFC	Homo sapiens dorsolateral prefrontal cortex tissue female adult (75 years)	ChIP-seq	H3K4me1	1	1_1	Peaks	ENCSR253JFN	ENCFF216FIO	HYAL2	Peak_2774	chr3:50324159-50324680	226	8.54801	17.7955	13.6101	324
DLPFC	Homo sapiens dorsolateral prefrontal cortex tissue female adult (75 years)	ChIP-seq	H3K9me3	1	1_1	Peaks	ENCSR349III	ENCFF609RQS	HYAL2	None
DLPFC	Homo sapiens dorsolateral prefrontal cortex tissue female adult (75 years)	ChIP-seq	H3K9ac	1	1_1	Peaks	ENCSR448MML	ENCFF270IRU	HYAL2	Peak_116363	chr3:50316602-50316907	25	3.29779	4.47098	2.5314	87
DLPFC	Homo sapiens dorsolateral prefrontal cortex tissue female adult (75 years)	ChIP-seq	H3K9ac	1	1_1	Peaks	ENCSR448MML	ENCFF270IRU	HYAL2	Peak_34090	chr3:50317003-50317619	62	5.66306	10.2451	7.88815	457
DLPFC	Homo sapiens dorsolateral prefrontal cortex tissue female adult (75 years)	ChIP-seq	H3K9ac	1	1_1	Peaks	ENCSR448MML	ENCFF270IRU	HYAL2	Peak_98326	chr3:50318137-50318427	29	3.66433	5.07668	3.07375	115
DLPFC	Homo sapiens dorsolateral prefrontal cortex tissue female adult (75 years)	ChIP-seq	H3K9ac	1	1_1	Peaks	ENCSR448MML	ENCFF270IRU	HYAL2	Peak_31148	chr3:50318466-50319306	67	5.69619	11.0464	8.65191	586
DLPFC	Homo sapiens dorsolateral prefrontal cortex tissue female adult (75 years)	ChIP-seq	H3K9ac	1	1_1	Peaks	ENCSR448MML	ENCFF270IRU	HYAL2	Peak_937	chr3:50319502-50322598	453	18.2556	71.2843	66.7183	1458
DLPFC	Homo sapiens dorsolateral prefrontal cortex tissue female adult (75 years)	ChIP-seq	H3K9ac	1	1_1	Peaks	ENCSR448MML	ENCFF270IRU	HYAL2	Peak_27575	chr3:50322721-50323265	76	6.41316	12.3288	9.87431	352
DLPFC	Homo sapiens dorsolateral prefrontal cortex tissue female adult (75 years)	ChIP-seq	H3K9ac	1	1_1	Peaks	ENCSR448MML	ENCFF270IRU	HYAL2	Peak_21179	chr3:50323381-50324715	97	7.59822	15.7272	13.1222	1032
DLPFC	Homo sapiens dorsolateral prefrontal cortex tissue female adult (75 years)	ChIP-seq	H3K9ac	1	1_1	Peaks	ENCSR448MML	ENCFF270IRU	HYAL2	Peak_43864	chr3:50324807-50325023	51	5.06302	8.51985	6.25652	103
DLPFC	Homo sapiens dorsolateral prefrontal cortex tissue female adult (75 years)	ChIP-seq	H3K36me3	1	1_1	Peaks	ENCSR629RJB	ENCFF188GVW	HYAL2	Peak_30806	chr3:50316531-50317587	148	5.33513	9.32189	6.48132	327
DLPFC	Homo sapiens dorsolateral prefrontal cortex tissue female adult (75 years)	ChIP-seq	H3K36me3	1	1_1	Peaks	ENCSR629RJB	ENCFF188GVW	HYAL2	Peak_22575	chr3:50318045-50318834	167	5.69685	10.3038	7.29049	176
DLPFC	Homo sapiens dorsolateral prefrontal cortex tissue female adult (75 years)	ChIP-seq	H3K36me3	1	1_1	Peaks	ENCSR629RJB	ENCFF188GVW	HYAL2	Peak_46518	chr3:50318915-50319199	121	4.75774	7.99435	5.37803	152
DLPFC	Homo sapiens dorsolateral prefrontal cortex tissue female adult (75 years)	ChIP-seq	H3K36me3	1	1_1	Peaks	ENCSR629RJB	ENCFF188GVW	HYAL2	Peak_134651	chr3:50319277-50319550	63	3.64026	4.82153	2.70578	228
DLPFC	Homo sapiens dorsolateral prefrontal cortex tissue female adult (75 years)	ChIP-seq	H3K36me3	1	1_1	Peaks	ENCSR629RJB	ENCFF188GVW	HYAL2	Peak_198197	chr3:50319621-50319802	38	2.76649	3.56296	1.71425	90
DLPFC	Homo sapiens dorsolateral prefrontal cortex tissue female adult (75 years)	ChIP-seq	H3K36me3	1	1_1	Peaks	ENCSR629RJB	ENCFF188GVW	HYAL2	Peak_198198	chr3:50319931-50320224	38	2.76649	3.56296	1.71425	224
DLPFC	Homo sapiens dorsolateral prefrontal cortex tissue female adult (75 years)	ChIP-seq	H3K36me3	1	1_1	Peaks	ENCSR629RJB	ENCFF188GVW	HYAL2	Peak_208955	chr3:50323413-50323714	34	2.91221	3.33437	1.51805	240
DLPFC	Homo sapiens dorsolateral prefrontal cortex tissue female adult (75 years)	ChIP-seq	H3K36me3	1	1_1	Peaks	ENCSR629RJB	ENCFF188GVW	HYAL2	Peak_208956	chr3:50323985-50324152	34	2.91221	3.33437	1.51805	30
DLPFC	Homo sapiens dorsolateral prefrontal cortex tissue female adult (75 years)	ChIP-seq	H3K36me3	1	1_1	Peaks	ENCSR629RJB	ENCFF188GVW	HYAL2	Peak_33700	chr3:50324224-50325006	144	5.46039	9.19078	6.37853	416
TL	Temporal lobe tissue female adult 75 years	ChIP-seq	H3K9me3	1	1_1	Peaks	ENCSR405YYG	ENCFF042WDJ	HYAL2	None
TL	Temporal lobe tissue female adult 75 years	ChIP-seq	H3K4me3	1	1_1	Peaks	ENCSR477BHF	ENCFF788FGD	HYAL2	Peak_69212	chr3:50319186-50319345	12	2.20627	2.54672	0.66521	6
TL	Temporal lobe tissue female adult 75 years	ChIP-seq	H3K4me3	1	1_1	Peaks	ENCSR477BHF	ENCFF788FGD	HYAL2	Peak_34557	chr3:50319626-50319812	34	4.5306	6.94032	4.75825	71
TL	Temporal lobe tissue female adult 75 years	ChIP-seq	H3K4me3	1	1_1	Peaks	ENCSR477BHF	ENCFF788FGD	HYAL2	Peak_3408	chr3:50320163-50322306	380	22.5239	75.2486	71.4288	800
TL	Temporal lobe tissue female adult 75 years	ChIP-seq	H3K4me3	1	1_1	Peaks	ENCSR477BHF	ENCFF788FGD	HYAL2	Peak_41060	chr3:50324488-50324762	29	4.19125	5.90731	3.78158	147
TL	Temporal lobe tissue female adult 75 years	ChIP-seq	H3K4me1	1	1_1	Peaks	ENCSR479GJI	ENCFF289NQI	HYAL2	Peak_107915	chr3:50317420-50317670	58	3.85138	5.08049	2.89655	100
TL	Temporal lobe tissue female adult 75 years	ChIP-seq	H3K4me1	1	1_1	Peaks	ENCSR479GJI	ENCFF289NQI	HYAL2	Peak_42854	chr3:50318076-50318311	108	5.13205	8.19709	5.56219	90
TL	Temporal lobe tissue female adult 75 years	ChIP-seq	H3K4me1	1	1_1	Peaks	ENCSR479GJI	ENCFF289NQI	HYAL2	Peak_89771	chr3:50318381-50318752	66	4.17796	5.58419	3.32203	226
TL	Temporal lobe tissue female adult 75 years	ChIP-seq	H3K4me1	1	1_1	Peaks	ENCSR479GJI	ENCFF289NQI	HYAL2	Peak_47879	chr3:50318855-50319085	100	4.42768	7.66459	5.08021	108
TL	Temporal lobe tissue female adult 75 years	ChIP-seq	H3K4me1	1	1_1	Peaks	ENCSR479GJI	ENCFF289NQI	HYAL2	Peak_6650	chr3:50319538-50320929	221	6.73491	15.1612	11.5632	1088
TL	Temporal lobe tissue female adult 75 years	ChIP-seq	H3K4me1	1	1_1	Peaks	ENCSR479GJI	ENCFF289NQI	HYAL2	Peak_27512	chr3:50321994-50322444	128	5.64806	9.38051	6.5208	247
TL	Temporal lobe tissue female adult 75 years	ChIP-seq	H3K4me1	1	1_1	Peaks	ENCSR479GJI	ENCFF289NQI	HYAL2	Peak_135568	chr3:50322482-50322723	47	3.55821	4.33257	2.26966	136
TL	Temporal lobe tissue female adult 75 years	ChIP-seq	H3K4me1	1	1_1	Peaks	ENCSR479GJI	ENCFF289NQI	HYAL2	Peak_107916	chr3:50323787-50324222	58	3.85138	5.08049	2.89655	294
TL	Temporal lobe tissue female adult 75 years	ChIP-seq	H3K4me1	1	1_1	Peaks	ENCSR479GJI	ENCFF289NQI	HYAL2	Peak_959	chr3:50324281-50324846	349	9.7148	23.0554	18.4266	181
TL	Temporal lobe tissue female adult 75 years	ChIP-seq	H3K27me3	1	1_1	Peaks	ENCSR569AGQ	ENCFF503FBT	HYAL2	None
TL	Temporal lobe tissue female adult 75 years	ChIP-seq	H3K27ac	1	1_2	Peaks	ENCSR608XIG	ENCFF923EGZ	HYAL2	Peak_5829	chr3:50320623-50323159	112	14.8761	38.8075	35.8055	962
TL	Temporal lobe tissue female adult 75 years	ChIP-seq	H3K27ac	1	1_2	Peaks	ENCSR608XIG	ENCFF923EGZ	HYAL2	Peak_10085	chr3:50323278-50324915	77	11.4892	26.2783	23.5574	1171
TL	Temporal lobe tissue female adult 75 years	ChIP-seq	H3K9ac	1	1_1	Peaks	ENCSR768DMK	ENCFF073IAW	HYAL2	Peak_23030	chr3:50318083-50319080	77	7.50343	14.2024	11.6137	150
TL	Temporal lobe tissue female adult 75 years	ChIP-seq	H3K9ac	1	1_1	Peaks	ENCSR768DMK	ENCFF073IAW	HYAL2	Peak_796	chr3:50320137-50321159	381	21.0283	69.1871	64.4846	800
TL	Temporal lobe tissue female adult 75 years	ChIP-seq	H3K9ac	1	1_1	Peaks	ENCSR768DMK	ENCFF073IAW	HYAL2	Peak_12173	chr3:50321231-50321777	141	11.074	25.7973	22.772	403
TL	Temporal lobe tissue female adult 75 years	ChIP-seq	H3K9ac	1	1_1	Peaks	ENCSR768DMK	ENCFF073IAW	HYAL2	Peak_32318	chr3:50321925-50322426	54	6.07521	10.1096	7.69394	319
TL	Temporal lobe tissue female adult 75 years	ChIP-seq	H3K9ac	1	1_1	Peaks	ENCSR768DMK	ENCFF073IAW	HYAL2	Peak_61192	chr3:50323873-50324080	30	4.39177	5.74872	3.57874	133
TL	Temporal lobe tissue female adult 75 years	ChIP-seq	H3K9ac	1	1_1	Peaks	ENCSR768DMK	ENCFF073IAW	HYAL2	Peak_21386	chr3:50324184-50324721	83	7.56014	15.2574	12.6205	267
HPC	Layer of Hippocampus	ChIP-seq	H3K4me3	1	1_1	Peaks	ENCSR418JIS	ENCFF597EDA	HYAL2	Peak_1862	chr3:50320398-50321758	425	21.4596	70.6925	66.4533	585
HPC	Layer of Hippocampus	ChIP-seq	H3K4me3	1	1_1	Peaks	ENCSR418JIS	ENCFF597EDA	HYAL2	Peak_32532	chr3:50321871-50322297	42	4.84324	7.46756	5.14849	253
HPC	Layer of Hippocampus	ChIP-seq	H3K4me3	1	1_1	Peaks	ENCSR418JIS	ENCFF597EDA	HYAL2	Peak_53837	chr3:50322476-50322698	23	3.57162	4.31478	2.1599	129
HPC	Layer of Hippocampus	ChIP-seq	H3K27ac	1	1_1	Peaks	ENCSR123HEE	ENCFF704LFU	HYAL2	Peak_111279	chr3:50317233-50317416	15	3.49332	4.21479	2.37167	23
HPC	Layer of Hippocampus	ChIP-seq	H3K27ac	1	1_1	Peaks	ENCSR123HEE	ENCFF704LFU	HYAL2	Peak_105912	chr3:50317912-50318302	16	3.70339	4.39223	2.53757	120
HPC	Layer of Hippocampus	ChIP-seq	H3K27ac	1	1_1	Peaks	ENCSR123HEE	ENCFF704LFU	HYAL2	Peak_113322	chr3:50319339-50319518	15	3.4544	4.15579	2.32641	66
HPC	Layer of Hippocampus	ChIP-seq	H3K27ac	1	1_1	Peaks	ENCSR123HEE	ENCFF704LFU	HYAL2	Peak_94389	chr3:50320337-50320555	17	3.67631	4.87854	2.97391	109
HPC	Layer of Hippocampus	ChIP-seq	H3K27ac	1	1_1	Peaks	ENCSR123HEE	ENCFF704LFU	HYAL2	Peak_311	chr3:50320600-50323311	451	52.1348	167.836	162.972	1030
HPC	Layer of Hippocampus	ChIP-seq	H3K27ac	1	1_1	Peaks	ENCSR123HEE	ENCFF704LFU	HYAL2	Peak_13279	chr3:50323355-50324747	72	12.031	25.4044	22.6811	1167
HPC	Layer of Hippocampus	ChIP-seq	H3K27me3	1	1_1	Peaks	ENCSR231NER	ENCFF231NER	HYAL2	None
HPC	Layer of Hippocampus	ChIP-seq	H3K4me1	1	1_1	Peaks	ENCSR638HSG	ENCFF854JUM	HYAL2	Peak_83869	chr3:50317341-50317659	57	4.44354	6.12806	3.76332	188
HPC	Layer of Hippocampus	ChIP-seq	H3K4me1	1	1_1	Peaks	ENCSR638HSG	ENCFF854JUM	HYAL2	Peak_8361	chr3:50318175-50318570	163	7.83111	15.2381	11.7386	169
HPC	Layer of Hippocampus	ChIP-seq	H3K4me1	1	1_1	Peaks	ENCSR638HSG	ENCFF854JUM	HYAL2	Peak_104922	chr3:50318995-50319196	49	3.69739	5.46828	3.20677	129
HPC	Layer of Hippocampus	ChIP-seq	H3K4me1	1	1_1	Peaks	ENCSR638HSG	ENCFF854JUM	HYAL2	Peak_1558	chr3:50319923-50320991	256	9.62175	23.2129	18.8361	731
HPC	Layer of Hippocampus	ChIP-seq	H3K4me1	1	1_1	Peaks	ENCSR638HSG	ENCFF854JUM	HYAL2	Peak_40774	chr3:50322009-50322707	85	5.36002	8.57749	5.87475	586
HPC	Layer of Hippocampus	ChIP-seq	H3K4me1	1	1_1	Peaks	ENCSR638HSG	ENCFF854JUM	HYAL2	Peak_133055	chr3:50323478-50323659	41	3.72745	4.74838	2.61628	77
HPC	Layer of Hippocampus	ChIP-seq	H3K4me1	1	1_1	Peaks	ENCSR638HSG	ENCFF854JUM	HYAL2	Peak_13597	chr3:50324015-50324710	136	6.53143	12.9925	9.7448	420
HPC	Layer of Hippocampus	ChIP-seq	H3K36me3	1	1_1	Peaks	ENCSR286VMZ	ENCFF320REU	HYAL2	Peak_59022	chr3:50316329-50316570	92	4.55528	6.6833	4.07371	91
HPC	Layer of Hippocampus	ChIP-seq	H3K36me3	1	1_1	Peaks	ENCSR286VMZ	ENCFF320REU	HYAL2	Peak_73404	chr3:50316898-50317689	80	3.5126	5.94583	3.46354	208
HPC	Layer of Hippocampus	ChIP-seq	H3K36me3	1	1_1	Peaks	ENCSR286VMZ	ENCFF320REU	HYAL2	Peak_10256	chr3:50318180-50318675	202	7.07531	12.7001	9.17745	108
HPC	Layer of Hippocampus	ChIP-seq	H3K36me3	1	1_1	Peaks	ENCSR286VMZ	ENCFF320REU	HYAL2	Peak_32896	chr3:50318919-50319209	125	4.63433	8.44714	5.54859	209
HPC	Layer of Hippocampus	ChIP-seq	H3K36me3	1	1_1	Peaks	ENCSR286VMZ	ENCFF320REU	HYAL2	Peak_70289	chr3:50319620-50319914	83	3.90361	6.17367	3.66326	101
HPC	Layer of Hippocampus	ChIP-seq	H3K36me3	1	1_1	Peaks	ENCSR286VMZ	ENCFF320REU	HYAL2	Peak_89472	chr3:50320252-50320442	71	3.66003	5.46828	3.08328	99
HPC	Layer of Hippocampus	ChIP-seq	H3K9me3	1	1_1	Peaks	ENCSR431FZZ	ENCFF143TLU	HYAL2	Peak_79206	chr3:50318273-50318470	47	2.99513	3.46029	0.96769	134
HPC	Layer of Hippocampus	ChIP-seq	H3K9ac	1	1_1	Peaks	ENCSR892RZN	ENCFF070JVE	HYAL2	Peak_112398	chr3:50316361-50316568	25	3.39343	4.42887	2.46462	87
HPC	Layer of Hippocampus	ChIP-seq	H3K9ac	1	1_1	Peaks	ENCSR892RZN	ENCFF070JVE	HYAL2	Peak_45494	chr3:50317231-50317476	49	4.92738	8.28756	6.05021	72
HPC	Layer of Hippocampus	ChIP-seq	H3K9ac	1	1_1	Peaks	ENCSR892RZN	ENCFF070JVE	HYAL2	Peak_112399	chr3:50317514-50317681	25	3.39343	4.42887	2.46462	130
HPC	Layer of Hippocampus	ChIP-seq	H3K9ac	1	1_1	Peaks	ENCSR892RZN	ENCFF070JVE	HYAL2	Peak_43287	chr3:50317859-50318854	52	4.59148	8.62512	6.36822	917
HPC	Layer of Hippocampus	ChIP-seq	H3K9ac	1	1_1	Peaks	ENCSR892RZN	ENCFF070JVE	HYAL2	Peak_81500	chr3:50318903-50319193	32	3.57115	5.60014	3.54012	143
HPC	Layer of Hippocampus	ChIP-seq	H3K9ac	1	1_1	Peaks	ENCSR892RZN	ENCFF070JVE	HYAL2	Peak_101332	chr3:50319243-50319395	28	3.31607	4.91226	2.91712	93
HPC	Layer of Hippocampus	ChIP-seq	H3K9ac	1	1_1	Peaks	ENCSR892RZN	ENCFF070JVE	HYAL2	Peak_37143	chr3:50319582-50319760	59	5.16905	9.71679	7.40552	113
HPC	Layer of Hippocampus	ChIP-seq	H3K9ac	1	1_1	Peaks	ENCSR892RZN	ENCFF070JVE	HYAL2	Peak_932	chr3:50320032-50321762	461	22.0573	72.9419	68.3524	936
HPC	Layer of Hippocampus	ChIP-seq	H3K9ac	1	1_1	Peaks	ENCSR892RZN	ENCFF070JVE	HYAL2	Peak_28587	chr3:50321876-50322710	75	6.42629	12.3518	9.92703	161
HPC	Layer of Hippocampus	ChIP-seq	H3K9ac	1	1_1	Peaks	ENCSR892RZN	ENCFF070JVE	HYAL2	Peak_55444	chr3:50322779-50323105	41	4.08131	7.06117	4.88614	124
HPC	Layer of Hippocampus	ChIP-seq	H3K9ac	1	1_1	Peaks	ENCSR892RZN	ENCFF070JVE	HYAL2	Peak_105638	chr3:50323624-50323856	27	3.44803	4.72101	2.7427	73
HPC	Layer of Hippocampus	ChIP-seq	H3K9ac	1	1_1	Peaks	ENCSR892RZN	ENCFF070JVE	HYAL2	Peak_37964	chr3:50323901-50324120	57	5.43847	9.49973	7.19727	149
HPC	Layer of Hippocampus	ChIP-seq	H3K9ac	1	1_1	Peaks	ENCSR892RZN	ENCFF070JVE	HYAL2	Peak_37631	chr3:50324227-50324659	58	5.32877	9.65803	7.35106	303

## Sheet: HYAL3
Cell	Biosample	Assay	Target	BioRep	TechRep	Output	Experiment	Accesssion	associated gene	Peak name	Location	Score	signalValue	pValue	qValue	peak
H1	Neuronal stem cell originated from H1	ChIP-seq	H3K4me1	1,2	1_1, 2_1	Replicated Peaks	ENCSR254NLC	ENCFF595SVX	HYAL3	Peak_26441	chr3:50291284-50291484	105	4.99228	10.5487	7.49201	115
H1	Neuronal stem cell originated from H1	ChIP-seq	H3K4me1	1,2	1_1, 2_1	Replicated Peaks	ENCSR254NLC	ENCFF595SVX	HYAL3	Peak_18859	chr3:50291525-50291882	118	5.12782	11.8043	8.57195	235
H1	Neuronal stem cell originated from H1	ChIP-seq	H3K4me1	1,2	1_1, 2_1	Replicated Peaks	ENCSR254NLC	ENCFF595SVX	HYAL3	Peak_108332	chr3:50292711-50293035	58	2.93707	5.86828	3.5333	258
H1	Neuronal stem cell originated from H17	ChIP-seq	H3K4me1	1,2	1_1, 2_1	Peaks	ENCSR506LVE	ENCFF028XMB	HYAL3	Peak_152256	chr3:50291313-50291625	95	3.92722	5.74410	3.42035	249
H1	Neuronal stem cell originated from H17	ChIP-seq	H3K4me1	1,2	1_1, 2_1	Peaks	ENCSR506LVE	ENCFF028XMB	HYAL3	Peak_54898	chr3:50291726-50292040	168	5.07375	8.86726	6.02587	249
H1	Neuronal stem cell originated from H17	ChIP-seq	H3K4me1	1,2	1_1, 2_1	Peaks	ENCSR506LVE	ENCFF028XMB	HYAL3	Peak_333648	chr3:50292704-50292818	37	2.37518	3.24439	1.43332	80
H1	Neuronal stem cell originated from H17	ChIP-seq	H3K4me1	1,2	1_1, 2_1	Peaks	ENCSR506LVE	ENCFF028XMB	HYAL3	Peak_214226	chr3:50292873-50293056	75	3.05162	4.80585	2.66386	57
H1	Neuronal stem cell originated from H17	ChIP-seq	H3K4me1	1,2	1_1, 2_1	Peaks	ENCSR506LVE	ENCFF028XMB	HYAL3	Peak_36447	chr3:50298357-50298866	202	5.53612	10.3857	7.31106	96
H1	Neuronal stem cell originated from H17	ChIP-seq	H3K4me1	1,2	1_1, 2_1	Peaks	ENCSR506LVE	ENCFF028XMB	HYAL3	Peak_334870	chr3:50299041-50299192	35	2.79737	3.15958	1.35404	25
H1	Neuronal stem cell originated from H17	ChIP-seq	H3K4me1	1,2	1_1, 2_1	Peaks	ENCSR506LVE	ENCFF028XMB	HYAL3	Peak_44292	chr3:50299863-50300185	184	184	9.54721	6.59536	99
H1	Neuronal stem cell originated from H17	ChIP-seq	H3K4me1	1,2	1_1, 2_1	Peaks	ENCSR506LVE	ENCFF028XMB	HYAL3	Peak_19038	chr3:50300432-50300651	256	6.34219	12.6118	9.21303	123
H1	Neuronal stem cell originated from H1	ChIP-seq	H3K4me2	1,2	1_1,1_2,2_1	Replicated Peaks	ENCSR5405HLL	ENCFF116RRI	HYAL3	Peak_952	chr3:50291406-50292302	324	7.27842	32.4402	27.7021	492
H1	Neuronal stem cell originated from H1	ChIP-seq	H3K4me2	1,2	1_1,1_2,2_1	Replicated Peaks	ENCSR5405HLL	ENCFF116RRI	HYAL3	Peak_17195	chr3:50292615-50293086	132	4.24087	13.2465	10.4735	119
H1	Neuronal stem cell originated from H1	ChIP-seq	H3K4me2	1,2	1_1,1_2,2_1	Replicated Peaks	ENCSR5405HLL	ENCFF116RRI	HYAL3	Peak_7056	chr3:50298276-50299298	213	5.01881	21.3792	17.8945	778
H1	Neuronal stem cell originated from H1	ChIP-seq	H3K4me2	1,2	1_1,1_2,2_1	Replicated Peaks	ENCSR5405HLL	ENCFF116RRI	HYAL3	Peak_11481	chr3:50299659-50300658	172	4.48473	17.2084	14.1082	367
H1	Neuronal stem cell originated from H1	ChIP-seq	H3K4me2	1	1_1	Peaks	ENCSR486GWT	ENCFF599DMI	HYAL3	Peak_1662	chr3:50291346-50292382	534	20.2845	42.216	37.6548	598
H1	Neuronal stem cell originated from H1	ChIP-seq	H3K4me2	1	1_1	Peaks	ENCSR486GWT	ENCFF599DMI	HYAL3	Peak_24848	chr3:50292617-50293053	149	8.11382	12.7085	10.1799	206
H1	Neuronal stem cell originated from H1	ChIP-seq	H3K4me2	1	1_1	Peaks	ENCSR486GWT	ENCFF599DMI	HYAL3	Peak_107943	chr3:50297768-50297902	11	2.16145	2.13691	0.42027	39
H1	Neuronal stem cell originated from H1	ChIP-seq	H3K4me2	1	1_1	Peaks	ENCSR486GWT	ENCFF599DMI	HYAL3	Peak_18	chr3:50298280-50299470	843	29.4598	65.9185	59.0634	773
H1	Neuronal stem cell originated from H1	ChIP-seq	H3K4me2	1	1_1	Peaks	ENCSR486GWT	ENCFF599DMI	HYAL3	Peak_22795	chr3:50299620-50300205	167	8.02807	14.188	11.5816	119
H1	Neuronal stem cell originated from H1	ChIP-seq	H3K4me3	1	1_1	Replicated Peaks	ENCSR416CJP	ENCFF169CFX	HYAL3	Peak_7087	chr3:50291380-50292521	394	43.2001	241.757	238.42	921
H1	Neuronal stem cell originated from H1	ChIP-seq	H3K4me3	1	1_1	Replicated Peaks	ENCSR416CJP	ENCFF169CFX	HYAL3	Peak_24215	chr3:50292675-50292984	24	4.32586	11.1012	8.87891	147
H1	Neuronal stem cell originated from H1	ChIP-seq	H3K4me3	1	1_1	Replicated Peaks	ENCSR416CJP	ENCFF169CFX	HYAL3	Peak_4155	chr3:50298641-50299476	495	50.9931	304.507	300.728	586
H1	Neuronal stem cell originated from H1	ChIP-seq	H3K4me3	1	1_1	Replicated Peaks	ENCSR416CJP	ENCFF169CFX	HYAL3	Peak_21667	chr3:50299694-50300209	35	5.10183	17.7598	15.4754	113
H1	neural cell originated from H1	ChIP-seq	H3K4me3	1,2	1_1,1_2,2_1	Replicated Peaks	ENCSR608VNA	ENCFF033NCR	HYAL3	Peak_3198	chr3:50291250-50293210	1000	47.7087	544.69	540.934	687
H1	neural cell originated from H1	ChIP-seq	H3K4me3	1,2	1_1,1_2,2_1	Replicated Peaks	ENCSR608VNA	ENCFF033NCR	HYAL3	Peak_5475	chr3:50297997-50300817	1000	36.7553	515.087	511.738	1133
H1	neural cell originated from H1	ChIP-seq	H3K4me3	1,2	1_1, 2_1	Replicated Peaks	ENCSR956CTX	ENCFF943ZAL	HYAL3	Peak_27176	chr3:50291355-50291563	93	3.97862	9.31143	7.02952	82
H1	neural cell originated from H1	ChIP-seq	H3K4me3	1,2	1_1, 2_1	Replicated Peaks	ENCSR956CTX	ENCFF943ZAL	HYAL3	Peak_10814	chr3:50291668-50292476	846	10.0406	84.687	81.7054	320
H1	neural cell originated from H1	ChIP-seq	H3K4me3	1,2	1_1, 2_1	Replicated Peaks	ENCSR956CTX	ENCFF943ZAL	HYAL3	Peak_91269	chr3:50298299-50298537	37	2.5356	3.75727	1.69404	155
H1	neural cell originated from H1	ChIP-seq	H3K4me3	1,2	1_1, 2_1	Replicated Peaks	ENCSR956CTX	ENCFF943ZAL	HYAL3	Peak_2753	chr3:50298578-50299436	1000	20.1989	159.02	154.973	681
H1	Neuronal stem cell originated from H1	ChIP-seq	H3K4ac	1,2	1_1,2_1	Replicated Peaks	ENCSR476FBL	ENCFF184ITK	HYAL3	Peak_13856	chr3:50293545-50293709	49	3.61411	4.98697	1.33812	86
H1	neural cell originated from H1	ChIP-seq	H3K9me2	1,2	1_1, 2_1	Replicated Peaks	ENCSR397HSO	ENCFF024MWK	HYAL3	None
H1	neural cell originated from H1	ChIP-seq	H3K9me3	1,2	1_1,2_1	Replicated Peaks	ENCSR405NQJ	ENCFF449KUB	HYAL3	None
H1	Neuronal stem cell originated from H1	ChIP-seq	H3K9me3	1,2,3	1_1, 2_1, 3_1	Replicated Peaks	ENCSR391WDE	ENCFF287CZH	HYAL3	None
H1	neural cell originated from H1	ChIP-seq	H3K9ac	1,2	1_1, 2_1	Replicated Peaks	ENCSR531QHM	ENCFF310ZNC	HYAL3	Peak_13936	chr3:50291422-50292491	463	11.0582	46.3355	43.8922	719
H1	neural cell originated from H1	ChIP-seq	H3K9ac	1,2	1_1, 2_1	Replicated Peaks	ENCSR531QHM	ENCFF310ZNC	HYAL3	Peak_19157	chr3:50292615-50293110	204	6.38381	20.4071	18.1658	154
H1	neural cell originated from H1	ChIP-seq	H3K9ac	1,2	1_1, 2_1	Replicated Peaks	ENCSR531QHM	ENCFF310ZNC	HYAL3	Peak_3655	chr3:50298319-50299421	1000	29.7294	250.964	247.562	843
H1	neural cell originated from H1	ChIP-seq	H3K9ac	1,2	1_1, 2_1	Replicated Peaks	ENCSR531QHM	ENCFF310ZNC	HYAL3	Peak_9439	chr3:50299551-50300813	1000	15.9016	105.307	102.558	280
H1	Neuronal stem cell originated from H1	ChIP-seq	H3K9ac	1	1_1	Peaks	ENCSR626UPW	ENCFF144VVI	HYAL3	Peak_100886	chr3:50292701-50292828	40	4.17496	5.14571	2.72309	39
H1	Neuronal stem cell originated from H1	ChIP-seq	H3K9ac	1	1_1	Peaks	ENCSR626UPW	ENCFF144VVI	HYAL3	Peak_182707	chr3:50292888-50293031	29	3.50861	4.09279	1.90106	96
H1	Neuronal stem cell originated from H1	ChIP-seq	H3K9ac	1	1_1	Peaks	ENCSR626UPW	ENCFF144VVI	HYAL3	Peak_85742	chr3:50293608-50293792	43	4.37217	5.47755	3.00512	86
H1	Neuronal stem cell originated from H1	ChIP-seq	H3K9ac	1	1_1	Peaks	ENCSR626UPW	ENCFF144VVI	HYAL3	Peak_189714	chr3:50295282-50295426	28	3.49555	3.99109	1.82581	80
H1	Neuronal stem cell originated from H1	ChIP-seq	H3K9ac	1	1_1	Peaks	ENCSR626UPW	ENCFF144VVI	HYAL3	Peak_163483	chr3:50297118-50297250	30	3.60708	4.17214	1.92302	44
H1	Neuronal stem cell originated from H1	ChIP-seq	H3K9ac	1	1_1	Peaks	ENCSR626UPW	ENCFF144VVI	HYAL3	Peak_246619	chr3:50297705-50297824	21	3.0059	3.20845	1.24647	41
H1	Neuronal stem cell originated from H1	ChIP-seq	H3K9ac	1	1_1	Peaks	ENCSR626UPW	ENCFF144VVI	HYAL3	Peak_39737	chr3:50298220-50298437	62	5.36781	7.35006	4.63159	94
H1	Neuronal stem cell originated from H1	ChIP-seq	H3K9ac	1	1_1	Peaks	ENCSR626UPW	ENCFF144VVI	HYAL3	Peak_182708	chr3:50298485-50298605	29	3.50861	4.09279	1.90106	36
H1	Neuronal stem cell originated from H1	ChIP-seq	H3K9ac	1	1_1	Peaks	ENCSR626UPW	ENCFF144VVI	HYAL3	Peak_72794	chr3:50298668-50298853	48	4.51107	5.9661	3.43097	96
H1	Neuronal stem cell originated from H1	ChIP-seq	H3K9ac	1	1_1	Peaks	ENCSR626UPW	ENCFF144VVI	HYAL3	Peak_697	chr3:50298987-50299356	418	19.8707	43.1561	38.263	162
H1	Neuronal stem cell originated from H1	ChIP-seq	H3K9ac	1	1_1	Peaks	ENCSR626UPW	ENCFF144VVI	HYAL3	Peak_222427	chr3:50299970-50300191	22	2.73704	3.35728	1.33975	106
H1	Neuronal stem cell originated from H1	ChIP-seq	H3K9ac	1	1_1	Peaks	ENCSR626UPW	ENCFF144VVI	HYAL3	Peak_87893	chr3:50300278-50300405	42	4.10189	5.33043	2.8671	94
H1	Neuronal stem cell originated from H1	ChIP-seq	H3K14ac	1	1_1	Peaks	ENCSR687EBF	ENCFF149ZNH	HYAL3	Peak_324605	chr3:50293328-50293624	27	2.39073	2.65028	0.93561	122
H1	Neuronal stem cell originated from H1	ChIP-seq	H3K14ac	1	1_1	Peaks	ENCSR687EBF	ENCFF149ZNH	HYAL3	Peak_30530	chr3:50298719-50298905	175	4.73258	7.64463	4.30988	80
H1	Neuronal stem cell originated from H1	ChIP-seq	H3K14ac	1	1_1	Peaks	ENCSR687EBF	ENCFF149ZNH	HYAL3	Peak_2269	chr3:50298987-50299329	319	6.52441	12.5232	7.97458	223
H1	Neuronal stem cell originated from H1	ChIP-seq	H3K14ac	1	1_1	Peaks	ENCSR687EBF	ENCFF149ZNH	HYAL3	Peak_148403	chr3:50300604-50300817	95	3.57909	4.93708	2.43538	74
H1	Neuronal stem cell originated from H1	ChIP-seq	H3K14ac	1	1_1	Peaks	ENCSR687EBF	ENCFF149ZNH	HYAL3	Peak_318930	chr3:50301021-50301179	30	2.59906	2.73653	1.0013	96
H1	Neuronal stem cell originated from H1	ChIP-seq	H3K18ac	1,2	1_1, 2_1	Replicated Peaks	ENCSR182XTG	ENCFF294VJY	HYAL3	Peak_26671	chr3:50291831-50292378	92	5.68544	9.26464	6.33169	195
H1	Neuronal stem cell originated from H1	ChIP-seq	H3K18ac	1,2	1_1, 2_1	Replicated Peaks	ENCSR182XTG	ENCFF294VJY	HYAL3	Peak_32736	chr3:50292709-50293037	84	5.16428	8.41215	5.57259	99
H1	Neuronal stem cell originated from H1	ChIP-seq	H3K18ac	1,2	1_1, 2_1	Replicated Peaks	ENCSR182XTG	ENCFF294VJY	HYAL3	Peak_75339	chr3:50298606-50298925	58	4.30161	4.30161	3.37005	288
H1	Neuronal stem cell originated from H1	ChIP-seq	H3K18ac	1,2	1_1, 2_1	Replicated Peaks	ENCSR182XTG	ENCFF294VJY	HYAL3	Peak_9629	chr3:50298989-50299368	144	7.16969	14.4031	10.8854	134
H1	Neuronal stem cell originated from H1	ChIP-seq	H3K18ac	1,2	1_1, 2_1	Replicated Peaks	ENCSR182XTG	ENCFF294VJY	HYAL3	Peak_285339	chr3:50300515-50300831	22	2.06454	2.26336	0.67849	8
H1	Neuronal stem cell originated from H1	ChIP-seq	H3K23ac	1,2	1_1,2_1	Replicated Peaks	ENCSR361LIU	ENCFF603HIY	HYAL3	Peak_19923	chr3:50291855-50293003	88	5.10835	8.87149	5.65011	181
H1	Neuronal stem cell originated from H1	ChIP-seq	H3K23ac	1,2	1_1,2_1	Replicated Peaks	ENCSR361LIU	ENCFF603HIY	HYAL3	Peak_8872	chr3:50298949-50299411	114	5.76594	11.4611	7.87616	249
H1	Neuronal stem cell originated from H1	ChIP-seq	H3K27ac	1,2	1_1,2_1	Replicated Peaks	ENCSR124VOE	ENCFF030OVB	HYAL3	Peak_32630	chr3:50292660-50293078	106	4.49963	10.6217	8.58366	172
H1	Neuronal stem cell originated from H1	ChIP-seq	H3K27ac	1,2	1_1,2_1	Replicated Peaks	ENCSR124VOE	ENCFF030OVB	HYAL3	Peak_14003	chr3:50298547-50299362	426	9.21085	42.6588	40.1942	595
H1	Neuronal stem cell originated from H1	ChIP-seq	H3K27ac	1,2	1_1,2_1	Replicated Peaks	ENCSR124VOE	ENCFF030OVB	HYAL3	Peak_14273	chr3:50299568-50300629	415	8.71589	41.57578	39.1208	282
H1	Neuronal stem cell originated from H1	ChIP-seq	H3K27ac	1,2,3	1_1, 2_1, 3_1	Replicated Peaks	ENCSR799SRL	ENCFF989CMY	HYAL3	Peak_37445	chr3:50299153-50299295	59	3.28235	5.9368	3.586	94
H1	Neuronal stem cell originated from H1	ChIP-seq	H3K27ac	1	1_1	Peaks	ENCSR331CCW	ENCFF798LYM	HYAL3	None
H1	Neuronal stem cell originated from H1	ChIP-seq	H3K27ac	1	1_1	Peaks	ENCSR852DMC	ENCFF974LUW	HYAL3	Peak_54874	chr3:50299088-50299332	17	3.15752	3.70635	1.44675	139
H1	Neural cell originated from H1	ChIP-seq	H3K27me3	1,2	1_1, 2_1	Replicated Peaks	ENCSR654VRX	ENCFF104DEP	HYAL3	None
H1	Neuronal stem cell originated from H1	ChIP-seq	H3K27me3	1,2	1_1, 2_1	Replicated Peaks	ENCSR692CTK	ENCFF768JWN	HYAL3	None
H1	Neuronal stem cell originated from H1	ChIP-seq	H3K27me3	1,2	1_1, 2_1	Replicated Peaks	ENCSR694LBI	ENCFF143FMU	HYAL3	None
H1	Neuronal stem cell originated from H1	ChIP-seq	H3K36me3	1,2	1_1, 2_1	Replicated Peaks	ENCSR256ESY	ENCFF744ISK	HYAL3	None
H1	Neural cell originated from H1	ChIP-seq	H3K36me3	1,2	1_1, 2_1	Replicated Peaks	ENCSR714KGG	ENCFF787OKR	HYAL3	None
H1	Neuronal stem cell originated from H1	ChIP-seq	H3K36me3	1	1_1	Peaks	ENCSR874JLQ	ENCFF388XWV	HYAL3	Peak_248465	chr3:50291273-50291483	49	3.04871	3.87188	1.88674	163
H1	Neuronal stem cell originated from H1	ChIP-seq	H3K36me3	1	1_1	Peaks	ENCSR874JLQ	ENCFF388XWV	HYAL3	Peak_185205	chr3:50296618-50296977	65	3.73825	4.58732	2.44275	192
H1	Neuronal stem cell originated from H1	ChIP-seq	H3K36me3	1	1_1	Peaks	ENCSR874JLQ	ENCFF388XWV	HYAL3	Peak_294345	chr3:50297016-50297127	36	3.0463	3.29541	1.42871	32
H1	Neuronal stem cell originated from H1	ChIP-seq	H3K36me3	1	1_1	Peaks	ENCSR874JLQ	ENCFF388XWV	HYAL3	Peak_289558	chr3:50297408-50297648	38	2.95196	3.39477	1.50209	57
H1	Neuronal stem cell originated from H1	ChIP-seq	H3K36me3	1	1_1	Peaks	ENCSR874JLQ	ENCFF388XWV	HYAL3	Peak_141272	chr3:50298995-50299128	76	4.01295	5.00935	2.77015	73
H1	Neuronal stem cell originated from H1	ChIP-seq	H3K79me1	1	1_1	Peaks	ENCSR570POG	ENCFF892PVK	HYAL3	Peak_187182	chr3:50298263-50298432	33	2.89071	3.06372	0.99203	22
H1	Neuronal stem cell originated from H1	ChIP-seq	H3K79me1	1	1_1	Peaks	ENCSR570POG	ENCFF892PVK	HYAL3	Peak_179607	chr3:50299231-50299360	35	2.92639	3.11654	1.00298	5
H1	Neuronal stem cell originated from H1	ChIP-seq	H3K79me1	1	1_1	Peaks	ENCSR570POG	ENCFF892PVK	HYAL3	Peak_10166	chr3:50300607-50300838	151	5.58928	8.14042	4.37531	112
H1	Neuronal stem cell originated from H1	ChIP-seq	H4K8ac	1	1_1	Peaks	ENCSR277JAU	ENCFF081TZI	HYAL3	Peak_2923	chr3:50292717-50293054	321	5.648	8.82888	4.38537	209
H1	Neuronal stem cell originated from H1	ChIP-seq	H4K8ac	1	1_1	Peaks	ENCSR277JAU	ENCFF081TZI	HYAL3	Peak_162118	chr3:50293208-50293447	69	3.04123	3.39073	1.12113	206
H1	Neuronal stem cell originated from H1	ChIP-seq	H4K8ac	1	1_1	Peaks	ENCSR277JAU	ENCFF081TZI	HYAL3	Peak_116338	chr3:50300354-50300540	101	3.15507	4.04498	1.48901	91
H1	neural cell originated from H1	ChIP-seq	H4K20me1	1,2	1_1, 2_1	Replicated Peaks	ENCSR958ZMM	ENCFF082FKW	HYAL3	None
H1	Neuronal stem cell originated from H1	ChIP-seq	H4K91ac	1	1_1	Peaks	ENCSR260CXF	ENCFF631KBX	HYAL3	Peak_87233	chr3:50293333-50293827	77	3.69616	4.52311	1.79626	179
H1	Neuronal stem cell originated from H1	ChIP-seq	H4K91ac	1	1_1	Peaks	ENCSR260CXF	ENCFF631KBX	HYAL3	Peak_120873	chr3:50297751-50297902	61	3.35003	3.99773	1.48745	57
H1	Neuronal stem cell originated from H1	ChIP-seq	H4K91ac	1	1_1	Peaks	ENCSR260CXF	ENCFF631KBX	HYAL3	Peak_14433	chr3:50299048-50299251	141	4.82439	6.92895	3.3234	86		ENCFF718EED
H1	Neuronal stem cell originated from H1	ChIP-seq	H4K91ac	1	1_1	Peaks	ENCSR260CXF	ENCFF631KBX	HYAL3	Peak_125723	chr3:50300284-50300461	61	3.08996	3.93916	1.45716	115
H1	Neuronal stem cell originated from H1	ChIP-seq	H4K91ac	1	1_1	Peaks	ENCSR260CXF	ENCFF631KBX	HYAL3	Peak_167395	chr3:50300639-50300834	44	3.02909	3.3727	1.115	57
H1	Neuronal stem cell originated from H1	ChIP-seq	H2AK5ac	1,2	1_1, 2_2	Replicated Peaks	ENCSR732NFR	ENCFF048RWC	HYAL3	Peak_5533	chr3:50291795-50292279	99	4.89953	9.95727	6.33835	208
H1	Neuronal stem cell originated from H1	ChIP-seq	H2BK120ac	1,2	1_1, 2_1	Replicated Peaks	ENCSR811NNT	ENCFF904WLF	HYAL3	None
H1	Neuronal stem cell originated from H1	ChIP-seq	H2BK12ac	1	1_1	Peaks	ENCSR940RIU	ENCFF718EED	HYAL3	Peak_66558	chr3:50292865-50293071	128	3.61414	5.67937	2.8303	90
H1	Neuronal stem cell originated from H1	ChIP-seq	H2BK12ac	1	1_1	Peaks	ENCSR940RIU	ENCFF718EED	HYAL3	Peak_42760	chr3:50293220-50293512	155	4.17075	6.40912	3.34312	94
H1	Neuronal stem cell originated from H1	ChIP-seq	H2BK12ac	1	1_1	Peaks	ENCSR940RIU	ENCFF718EED	HYAL3	Peak_82774	chr3:50293615-50293778	118	3.81899	5.32825	2.59119	80
H1	Neuronal stem cell originated from H1	ChIP-seq	H2BK12ac	1	1_1	Peaks	ENCSR940RIU	ENCFF718EED	HYAL3	Peak_94769	chr3:50294686-50294881	109	3.67596	5.09567	2.44659	77
H1	Neuronal stem cell originated from H1	ChIP-seq	H2BK12ac	1	1_1	Peaks	ENCSR940RIU	ENCFF718EED	HYAL3	Peak_207389	chr3:50297585-50297721	46	2.48366	3.19699	1.13892	58
H1	Neuronal stem cell originated from H1	ChIP-seq	H2BK12ac	1	1_1	Peaks	ENCSR940RIU	ENCFF718EED	HYAL3	Peak_75726	chr3:50298248-50298514	118	3.70203	5.36648	2.59119	138
H1	Neuronal stem cell originated from H1	ChIP-seq	H2BK12ac	1	1_1	Peaks	ENCSR940RIU	ENCFF718EED	HYAL3	Peak_100420	chr3:50298702-50298896	105	3.35598	4.98463	2.3591	37
H1	Neuronal stem cell originated from H1	ChIP-seq	H2BK12ac	1	1_1	Peaks	ENCSR940RIU	ENCFF718EED	HYAL3	Peak_10025	chr3:50298998-50299225	244	5.2166	9.11662	5.35858	100
H1	Neuronal stem cell originated from H1	ChIP-seq	H2BK12ac	1	1_1	Peaks	ENCSR940RIU	ENCFF718EED	HYAL3	Peak_50344	chr3:50300977-50301106	145	4.20251	6.19873	3.20756
H1	Neuronal stem cell originated from H1	ChIP-seq	H2BK15ac	1,2	1_1, 2_1	Replicated Peaks	ENCSR123JZO	ENCFF772JDP	HYAL3	None
H1	Neuronal stem cell originated from H1	ChIP-seq	H2BK5ac	1	1_1	Peaks	ENCSR651SVZ	ENCFF995COG	HYAL3	Peak_70536	chr3:50292700-50292820	56	4.3335	5.90855	2.94192	82
H1	Neuronal stem cell originated from H1	ChIP-seq	H2BK5ac	1	1_1	Peaks	ENCSR651SVZ	ENCFF995COG	HYAL3	Peak_218636	chr3:50293552-50293656	32	3.41408	3.9492	1.68275	32
H1	Neuronal stem cell originated from H1	ChIP-seq	H2BK5ac	1	1_1	Peaks	ENCSR651SVZ	ENCFF995COG	HYAL3	Peak_27418	chr3:50299039-50299421	74	5.1412	7.42891	4.07935	104
H1	Neuronal stem cell originated from H1	ChIP-seq	H2BK5ac	1	1_1	Peaks	ENCSR651SVZ	ENCFF995COG	HYAL3	Peak_218637	chr3:50300595-50300771	32	3.41408	3.9492	1.68275	126
SK-N-SH	SK-N-SH (neuroblastoma cell line)	ChIP-seq	H3K9ac	1,2	1_1, 2_1	Replicated Peaks	ENCSR121INC	ENCFF389UIL	HYAL3	Peak_6437	chr3:50291161-50292463	1000	18.7146	112.296	109.207	735
SK-N-SH	SK-N-SH (neuroblastoma cell line)	ChIP-seq	H3K9ac	1,2	1_1, 2_1	Replicated Peaks	ENCSR121INC	ENCFF389UIL	HYAL3	Peak_23933	chr3:50292655-50293224	168	4.83503	16.8587	14.6543	221
SK-N-SH	SK-N-SH (neuroblastoma cell line)	ChIP-seq	H3K9ac	1,2	1_1, 2_1	Replicated Peaks	ENCSR121INC	ENCFF389UIL	HYAL3	Peak_8540	chr3:50298186-50299385	876	13.2079	87.6386	84.7534	906
SK-N-SH	SK-N-SH (neuroblastoma cell line)	ChIP-seq	H3K9ac	1,2	1_1, 2_1	Replicated Peaks	ENCSR121INC	ENCFF389UIL	HYAL3	Peak_14962	chr3:50299636-50300291	404	7.43725	40.421	37.9451	217
SK-N-SH	SK-N-SH (neuroblastoma cell line)	ChIP-seq	H3K79me2	1,2	1_1, 2_1	Replicated Peaks	ENCSR074TRC	ENCFF967BVX	HYAL3	Peak_4219	chr3:50290376-50292406	604	11.8107	60.4147	57.6716	1325
SK-N-SH	SK-N-SH (neuroblastoma cell line)	ChIP-seq	H3K79me2	1,2	1_1, 2_1	Replicated Peaks	ENCSR074TRC	ENCFF967BVX	HYAL3	Peak_30461	chr3:50298302-50299022	138	4.51991	13.8424	12.1005	500
SK-N-SH	SK-N-SH (neuroblastoma cell line)	ChIP-seq	H3K27ac	1,2	1_1, 2_1	Replicated Peaks	ENCSR000FCU	ENCFF889GQX	HYAL3	Peak_47307	chr3:50291569-50292375	109	6.2014	10.9729	9.0317	691
SK-N-SH	SK-N-SH (neuroblastoma cell line)	ChIP-seq	H3K27ac	1,2	1_1, 2_1	Replicated Peaks	ENCSR000FCU	ENCFF889GQX	HYAL3	Peak_36614	chr3:50292662-50293217	151	7.60381	15.1242	13.065	126
SK-N-SH	SK-N-SH (neuroblastoma cell line)	ChIP-seq	H3K27ac	1,2	1_1, 2_1	Replicated Peaks	ENCSR000FCU	ENCFF889GQX	HYAL3	Peak_20302	chr3:50298667-50299387	290	11.863	29.0042	26.6455	477
SK-N-SH	SK-N-SH (neuroblastoma cell line)	ChIP-seq	H3K27ac	1,2	1_1, 2_1	Replicated Peaks	ENCSR000FCU	ENCFF889GQX	HYAL3	Peak_26534	chr3:50299681-50300265	219	9.94117	21.9391	19.716	297
SK-N-SH	SK-N-SH (neuroblastoma cell line)	ChIP-seq	H3K27ac	1,2	1_1, 2_1	Replicated Peaks	ENCSR564IGJ	ENCFF538EWF	HYAL3	Peak_26257	chr3:50291443-50292437	621	10.7939	62.1448	60.0857	797
SK-N-SH	SK-N-SH (neuroblastoma cell line)	ChIP-seq	H3K27ac	1,2	1_1, 2_1	Replicated Peaks	ENCSR564IGJ	ENCFF538EWF	HYAL3	Peak_41419	chr3:50292677-50293255	232	4.89141	23.2719	21.4629	231
SK-N-SH	SK-N-SH (neuroblastoma cell line)	ChIP-seq	H3K27ac	1,2	1_1, 2_1	Replicated Peaks	ENCSR564IGJ	ENCFF538EWF	HYAL3	Peak_28010	chr3:50298719-50299388	545	8.76439	54.5606	52.5399	399
SK-N-SH	SK-N-SH (neuroblastoma cell line)	ChIP-seq	H3K27ac	1,2	1_1, 2_1	Replicated Peaks	ENCSR564IGJ	ENCFF538EWF	HYAL3	Peak_33778	chr3:50299640-50300319	366	6.89334	36.6793	34.7642	195
SK-N-SH	SK-N-SH (neuroblastoma cell line)	ChIP-seq	H3K4me1	1,2	1_1, 2_1	Replicated Peaks	ENCSR000FCR	ENCFF684IQH	HYAL3	Peak_12598	chr3:50292688-50293505	262	11.0506	26.2385	23.2768	236
SK-N-SH	SK-N-SH (neuroblastoma cell line)	ChIP-seq	H3K4me1	1,2	1_1, 2_1	Replicated Peaks	ENCSR000FCR	ENCFF684IQH	HYAL3	Peak_11329	chr3:50298037-50298815	274	11.2152	27.4714	24.4542	451
SK-N-SH	SK-N-SH (neuroblastoma cell line)	ChIP-seq	H3K4me1	1,2	1_1, 2_1	Replicated Peaks	ENCSR661BMA	ENCFF402EGU	HYAL3	Peak_76859	chr3:50300174-50300558	61	2.65084	6.16768	3.90216	133
SK-N-SH	SK-N-SH (neuroblastoma cell line)	ChIP-seq	H3K36me3	1,2	1_1,2_1	Replicated Peaks	ENCSR000FCV	ENCFF840KER	HYAL3	None
SK-N-SH	SK-N-SH (neuroblastoma cell line)	ChIP-seq	H3K36me3	1,2	1_1, 2_1	Replicated Peaks	ENCSR978CNH	ENCFF765ISG	HYAL3	None
SK-N-SH	SK-N-SH (neuroblastoma cell line)	ChIP-seq	H3K9me3	1,2	1_1, 2_1	Replicated Peaks	ENCSR000FCT	ENCFF644GVK	HYAL3	None
SK-N-SH	SK-N-SH (neuroblastoma cell line)	ChIP-seq	H3K9me3	1,2	1_1, 2_1	Replicated Peaks	ENCSR657OGA	ENCFF483LQF	HYAL3	None
SK-N-SH	SK-N-SH (neuroblastoma cell line)	ChIP-seq	H3K4me3	1,2	1_1, 2_1	Replicated Peaks	ENCSR975GZA	ENCFF639PON	HYAL3	Peak_4738	chr3:50290966-50293145	1000	21.4406	138.623	135.108	135.108
SK-N-SH	SK-N-SH (neuroblastoma cell line)	ChIP-seq	H3K4me3	1,2	1_1, 2_1	Replicated Peaks	ENCSR975GZA	ENCFF639PON	HYAL3	Peak_5131	chr3:50298227-50299460	1000	1000	134.878	131.422	929
SK-N-SH	SK-N-SH (neuroblastoma cell line)	ChIP-seq	H3K4me3	1,2	1_1, 2_1	Replicated Peaks	ENCSR975GZA	ENCFF639PON	HYAL3	Peak_12019	chr3:50299620-50300313	654	10.666	65.4672	62.8843	223
SK-N-SH	SK-N-SH (neuroblastoma cell line)	ChIP-seq	H3K4me3	1,2	1_1, 2_1	Replicated Peaks	ENCSR000FCS	ENCFF169BNL	HYAL3	Peak_6394	chr3:50291184-50292580	1000	87.9239	445.533	442.299	795
SK-N-SH	SK-N-SH (neuroblastoma cell line)	ChIP-seq	H3K4me3	1,2	1_1, 2_1	Replicated Peaks	ENCSR000FCS	ENCFF169BNL	HYAL3	Peak_15453	chr3:50292634-50293140	708	22.0914	70.8962	68.6509	142
SK-N-SH	SK-N-SH (neuroblastoma cell line)	ChIP-seq	H3K4me3	1,2	1_1, 2_1	Replicated Peaks	ENCSR000FCS	ENCFF169BNL	HYAL3	Peak_5392	chr3:50298186-50299500	1000	92.1569	473.226	469.854	922
SK-N-SH	SK-N-SH (neuroblastoma cell line)	ChIP-seq	H3K4me3	1,2	1_1, 2_1	Replicated Peaks	ENCSR000FCS	ENCFF169BNL	HYAL3	Peak_13750	chr3:50299583-50300351	1000	32.9633	121.175	118.813	198
SK-N-SH	SK-N-SH (neuroblastoma cell line)	ChIP-seq	H3K4me2	1,2	1_1, 2_1	Replicated Peaks	ENCSR791INM	ENCFF936UND	HYAL3	Peak_642	chr3:50290966-50292487	1000	17.7543	110.064	105.456	910
SK-N-SH	SK-N-SH (neuroblastoma cell line)	ChIP-seq	H3K4me2	1,2	1_1, 2_1	Replicated Peaks	ENCSR791INM	ENCFF936UND	HYAL3	Peak_12641	chr3:50292588-50293229	524	9.2187	52.4797	49.7231	229
SK-N-SH	SK-N-SH (neuroblastoma cell line)	ChIP-seq	H3K4me2	1,2	1_1, 2_1	Replicated Peaks	ENCSR791INM	ENCFF936UND	HYAL3	Peak_2604	chr3:50298046-50299447	892	12.7354	89.2878	85.4108	974
SK-N-SH	SK-N-SH (neuroblastoma cell line)	ChIP-seq	H3K4me2	1,2	1_1, 2_1	Replicated Peaks	ENCSR791INM	ENCFF936UND	HYAL3	Peak_7298	chr3:50299589-50300861	695	10.0249	69.5721	66.3413	282
SK-N-SH	SK-N-SH (neuroblastoma cell line)	ChIP-seq	H4K20me1	1,2	1_1, 2_1	Replicated Peaks	ENCSR878HPJ	ENCFF127QRZ	HYAL3	None
SK-N-SH	SK-N-SH (neuroblastoma cell line)	ChIP-seq	H3K9me2	1,2	1_1, 2_1	Replicated Peaks	ENCSR423UOT	ENCFF877CHR	HYAL3	None
SK-N-SH	SK-N-SH (neuroblastoma cell line)	ChIP-seq	H3K27me3	1,2	1_1, 2_1	Replicated Peaks	ENCSR914QOK	ENCFF046EJA	HYAL3	None
SK-N-SH treated with 6uM all trans-retinoic acid for 48h	SK-N-SH (neuroblastoma cell line)	ChIP-seq	H3K36me3	1,2	1_1,2_1	Replicated Peaks	ENCSR000DXO	ENCFF389XAU	HYAL3	None
SK-N-SH treated with 6uM all trans-retinoic acid for 48h	SK-N-SH (neuroblastoma cell line)	ChIP-seq	H3K4me3	1,2	1_1,2_1	Replicated Peaks	ENCSR000DXR	ENCFF042PII	HYAL3	Peak_7645	chr3:50298159-50299453	1000	55.6987	250.769	247.662	1031
SK-N-SH treated with 6uM all trans-retinoic acid for 48h	SK-N-SH (neuroblastoma cell line)	ChIP-seq	H3K4me3	1,2	1_1,2_1	Replicated Peaks	ENCSR000DXR	ENCFF042PII	HYAL3	Peak_14685	chr3:50299635-50300387	664	21.7091	66.4082	64.0124	157
SK-N-SH treated with 6uM all trans-retinoic acid for 48h	SK-N-SH (neuroblastoma cell line)	ChIP-seq	H3K4me3	1,2	1_1,2_1	Replicated Peaks	ENCSR000DXR	ENCFF042PII	HYAL3	Peak_16104	chr3:50292630-50293022	435	18.99	43.5615	41.2575	170
SK-N-SH treated with 6uM all trans-retinoic acid for 48h	SK-N-SH (neuroblastoma cell line)	ChIP-seq	H3K4me3	1,2	1_1,2_1	Replicated Peaks	ENCSR000DXR	ENCFF042PII	HYAL3	Peak_7870	chr3:50291284-50292524	1000	63.0876	245.694	242.614	946
SK-N-SH treated with 6uM all trans-retinoic acid for 48h	SK-N-SH (neuroblastoma cell line)	ChIP-seq	H3K27me3	1,2	1_1, 2_1	Replicated Peaks	ENCSR000DXP	ENCFF848LKO	HYAL3	None
BE2C	BE2C	ChIP-seq	H3K4me3	1,2	1_1, 2_1	Replicated Peaks	ENCSR000DQB	ENCFF741QYL	HYAL3	Peak_6178	chr3:50291245-50292508	1000	54.7345	219.856	216.789	594
BE2C	BE2C	ChIP-seq	H3K4me3	1,2	1_1, 2_1	Replicated Peaks	ENCSR000DQB	ENCFF741QYL	HYAL3	Peak_21562	chr3:50292646-50293061	182	8.7782	18.2042	16.0709	173
BE2C	BE2C	ChIP-seq	H3K4me3	1,2	1_1, 2_1	Replicated Peaks	ENCSR000DQB	ENCFF741QYL	HYAL3	Peak_10898	chr3:50298515-50299411	1000	34.9057	121.5	118.884	546
BE2C	BE2C	ChIP-seq	H3K4me3	1,2	1_1, 2_1	Replicated Peaks	ENCSR000DQB	ENCFF741QYL	HYAL3	Peak_19615	Peak_19615	245	8.84249	24.5802	22.4003	156
BE2C	BE2C	ChIP-seq	H3K27me3	1,2	1_1, 2_1	Replicated Peaks	ENCSR780XZD	ENCFF146RLZ	HYAL3	None
BE2C	BE2C	ChIP-seq	H3K4me1	1,2	1_1, 2_1	Replicated Peaks	ENCSR874NDX	ENCFF241OHQ	HYAL3	None
BE2C	BE2C	ChIP-seq	H3K36me3	1,2	1_1, 2_1	Replicated Peaks	ENCSR114YOX	ENCFF715RXH	HYAL3	None
BE2C	BE2C	ChIP-seq	H3K9me3	1,2	1_1, 2_1	Replicated Peaks	ENCSR444YIP	ENCFF559CHM	HYAL3	None
HAc	Astrocyte of the cerebellum	ChIP-seq	H3K4me3	1,2	1_1, 2_1	Replicated Peaks	ENCSR000DSY	ENCFF536GTT	HYAL3	Peak_5813	chr3:50291308-50292983	1000	118.213	623.949	620.719	631
HAc	Astrocyte of the cerebellum	ChIP-seq	H3K4me3	1,2	1_1, 2_1	Replicated Peaks	ENCSR000DSY	ENCFF536GTT	HYAL3	Peak_6718	chr3:50298265-50300379	1000	110.438	572.373	569.274	911
NHA	normal human astrocyte	ChIP-seq	H3K4me3	1,2	1_1, 2_1	Replicated Peaks	ENCSR000AOU	ENCFF872PPY	HYAL3	Peak_3434	chr3:50291223-50292521	1000	36.5904	144.7	141.111	647
NHA	normal human astrocyte	ChIP-seq	H3K4me3	1,2	1_1, 2_1	Replicated Peaks	ENCSR000AOU	ENCFF872PPY	HYAL3	Peak_27935	chr3:50292640-50293035	85	3.77217	8.5133	6.43467	174
NHA	normal human astrocyte	ChIP-seq	H3K4me3	1,2	1_1, 2_1	Replicated Peaks	ENCSR000AOU	ENCFF872PPY	HYAL3	Peak_5151	chr3:50298311-50299480	1000	24.4813	121.868	118.57	791
NHA	normal human astrocyte	ChIP-seq	H3K4me3	1,2	1_1, 2_1	Replicated Peaks	ENCSR000AOU	ENCFF872PPY	HYAL3	Peak_12775	chr3:50299634-50300483	446	12.8131	44.6562	42.1474	243
NHA	normal human astrocyte	ChIP-seq	H3K27ac	1,2	1_1, 2_1	Replicated Peaks	ENCSR000AOQ	ENCFF325PVU	HYAL3	Peak_19761	chr3:50291515-50292491	354	13.746	35.4058	32.9588	377
NHA	normal human astrocyte	ChIP-seq	H3K27ac	1,2	1_1, 2_1	Replicated Peaks	ENCSR000AOQ	ENCFF325PVU	HYAL3	Peak_15205	chr3:50298775-50299416	467	14.4821	46.7789	44.1772	376
NHA	normal human astrocyte	ChIP-seq	H3K27ac	1,2	1_1, 2_1	Replicated Peaks	ENCSR000AOQ	ENCFF325PVU	HYAL3	Peak_21018	chr3:50299648-5030061	329	11.042	32.9017	30.4906	243
NHA	normal human astrocyte	ChIP-seq	H3K27me3	1,2	1_1, 2_1	Replicated Peaks	ENCSR000AOR	ENCFF700TIG	HYAL3	None
NHA	normal human astrocyte	ChIP-seq	H3K4me1	1,2	1_1, 2_1	Replicated Peaks	ENCSR000AOT	ENCFF957YXD	HYAL3	Peak_73103	chr3:50291157-50292021	87	5.17146	8.70429	6.53284	477
NHA	normal human astrocyte	ChIP-seq	H3K4me1	1,2	1_1, 2_1	Replicated Peaks	ENCSR000AOT	ENCFF957YXD	HYAL3	Peak_132987	chr3:50292640-50293144	56	3.09878	5.69264	3.83658	124
NHA	normal human astrocyte	ChIP-seq	H3K4me1	1,2	1_1, 2_1	Replicated Peaks	ENCSR000AOT	ENCFF957YXD	HYAL3	Peak_48776	chr3:50298167-50298967	109	5.64632	10.955	8.56378	619
NHA	normal human astrocyte	ChIP-seq	H3K4me1	1,2	1_1, 2_1	Replicated Peaks	ENCSR000AOT	ENCFF957YXD	HYAL3	Peak_32697	chr3:50299741-50300649	133	5.21296	13.3751	10.7622	444
NHA	normal human astrocyte	ChIP-seq	H3K36me3	1,2	1_1, 2_1	Replicated Peaks	ENCSR000AOs	ENCFF341BTX	HYAL3	None
NHA	normal human astrocyte	ChIP-seq	H3K9me3	1,3	1_1, 3_3	Replicated Peaks	ENCSR000AQR	ENCFF115NJP	HYAL3	None
NHA	normal human astrocyte	ChIP-seq	H3K9me3	1,2	1_1, 2_1	Replicated Peaks	ENCSR000ART	ENCFF102NLS	HYAL3	Peak_5214	chr3:50291169-50293186	1000	32.668	256.97	253.827	733
NHA	normal human astrocyte	ChIP-seq	H3K9me3	1,2	1_1, 2_1	Replicated Peaks	ENCSR000ART	ENCFF102NLS	HYAL3	Peak_8426	chr3:50298302-50299456	1000	18.851	166.116	163.31	854
NHA	normal human astrocyte	ChIP-seq	H3K9me3	1,2	1_1, 2_1	Replicated Peaks	ENCSR000ART	ENCFF102NLS	HYAL3	Peak_13569	chr3:50299597-50300665	850	12.0703	85.0917	82.6104	252
NHA	normal human astrocyte	ChIP-seq	H3K4me2	1,2	1_1, 2_1	Replicated Peaks	ENCSR000ARS	ENCFF223RHO	HYAL3	Peak_112807	chr3:50290561-50290901	59	3.30357	5.9563	4.42448	136
NHA	normal human astrocyte	ChIP-seq	H3K4me2	1,2	1_1, 2_1	Replicated Peaks	ENCSR000ARS	ENCFF223RHO	HYAL3	Peak_3978	chr3:50290953-50293234	1000	36.2671	282.094	278.42	911
NHA	normal human astrocyte	ChIP-seq	H3K4me2	1,2	1_1, 2_1	Replicated Peaks	ENCSR000ARS	ENCFF223RHO	HYAL3	Peak_4931	chr3:50297982-50299500	1000	25.1009	270.084	266.556	1132
NHA	normal human astrocyte	ChIP-seq	H3K4me2	1,2	1_1, 2_1	Replicated Peaks	ENCSR000ARS	ENCFF223RHO	HYAL3	Peak_8445	chr3:50299568-50300771	1000	23.9106	229.617	226.51	278
NHA	normal human astrocyte	ChIP-seq	H4k20me1	1,2	1_1, 2_1	Replicated Peaks	ENCSR000ARU	ENCFF509CYS	HYAL3	Peak_72799	chr3:50290519-50290937	87	3.87442	8.77557	6.85388	170
NHA	normal human astrocyte	ChIP-seq	H4k20me1	1,2	1_1, 2_1	Replicated Peaks	ENCSR000ARU	ENCFF509CYS	HYAL3	Peak_112271	chr3:50291248-50291550	67	3.11394	6.73499	4.97794	159
NHA	normal human astrocyte	ChIP-seq	H3k79me2	1,2	1_1, 2_1	Replicated Peaks	ENCSR000AQQ	ENCFF733JLY	HYAL3	Peak_2158	chr3:50289201-50292375	693	15.1367	69.36820	65.8045	65.8045
NHA	normal human astrocyte	ChIP-seq	H3k79me2	1,2	1_1, 2_1	Replicated Peaks	ENCSR000AQQ	ENCFF733JLY	HYAL3	Peak_80085	chr3:50297330-50298026	75	4.18404	7.53661	5.93342	78
SK-N-MC	neuroepithelioma cell line	ChIP-seq	H3K4me3	2,3	2_1, 3_1	Replicated Peaks	ENCSR287VPM	ENCFF556HYV	HYAL3	Peak_11075	chr3:50291165-50293207	1000	22.241	115.063	112.517	755
SK-N-MC	neuroepithelioma cell line	ChIP-seq	H3K4me3	2,3	2_1, 3_1	Replicated Peaks	ENCSR287VPM	ENCFF556HYV	HYAL3	Peak_11900	chr3:50298418-50300337	1000	20.5354	102.223	99.7404	767
SK-N-MC	neuroepithelioma cell line	ChIP-seq	H3K4me3	1,2	1_1, 2_1	Replicated Peaks	ENCSR000DXL	ENCFF915HZJ	HYAL3	Peak_3655	chr3:50291159-50292556	1000	86.3627	344.301	340.842	815
SK-N-MC	neuroepithelioma cell line	ChIP-seq	H3K4me3	1,2	1_1, 2_1	Replicated Peaks	ENCSR000DXL	ENCFF915HZJ	HYAL3	Peak_15985	chr3:50292605-50293211	218	11.017	21.8987	19.6828	188
SK-N-MC	neuroepithelioma cell line	ChIP-seq	H3K4me3	1,2	1_1, 2_1	Replicated Peaks	ENCSR000DXL	ENCFF915HZJ	HYAL3	Peak_10283	chr3:50298533-50299485	1000	41.0892	133.362	130.737	650
SK-N-MC	neuroepithelioma cell line	ChIP-seq	H3K4me3	1,2	1_1, 2_1	Replicated Peaks	ENCSR000DXL	ENCFF915HZJ	HYAL3	Peak_13967	chr3:50299548-50300200	444	17.9568	44.4136	42.0897	304
SK-N-MC	neuroepithelioma cell line	ChIP-seq	H3K27ac	1,2	1_1, 2_1	Replicated Peaks	ENCSR835MMN	ENCFF484NUO	HYAL3	Peak_80240	chr3:50291479-50291841	59	3.46509	5.93638	4.11872	108
SK-N-MC	neuroepithelioma cell line	ChIP-seq	H3K27ac	1,2	1_1, 2_1	Replicated Peaks	ENCSR835MMN	ENCFF484NUO	HYAL3	Peak_80241	chr3:50292949-50293273	59	3.46509	5.93638	4.11872	149
SK-N-MC	neuroepithelioma cell line	ChIP-seq	H3K4me1	1,2	1_1, 2_1	Replicated Peaks	ENCSR152QRE	ENCFF295AAM	HYAL3	None
SK-N-MC	neuroepithelioma cell line	ChIP-seq	H3K36me3	1,2	1_1, 2_1	Replicated Peaks	ENCSR526PZM	ENCFF046ALR	HYAL3	None
SK-N-MC	neuroepithelioma cell line	ChIP-seq	H3K9me3	1,2	1_1, 2_1	Replicated Peaks	ENCSR679CHH	ENCFF885QJC	HYAL3	None
SK-N-MC	neuroepithelioma cell line	ChIP-seq	H3K9ac	1,2	1_1, 2_2	Replicated Peaks	ENCSR111QAW	ENCFF237CIU	HYAL3	Peak_6802	chr3:50291325-50292456	647	15.2635	64.7655	61.789	640
SK-N-MC	neuroepithelioma cell line	ChIP-seq	H3K9ac	1,2	1_1, 2_2	Replicated Peaks	ENCSR111QAW	ENCFF237CIU	HYAL3	Peak_17788	chr3:50292666-50293354	174	6.48072	17.4632	15.0664	362
SK-N-MC	neuroepithelioma cell line	ChIP-seq	H3K9ac	1,2	1_1, 2_2	Replicated Peaks	ENCSR111QAW	ENCFF237CIU	HYAL3	Peak_15296	chr3:50298878-50299336	222	7.55616	22.214	19.7378	273
SK-N-MC	neuroepithelioma cell line	ChIP-seq	H3K9ac	1,2	1_1, 2_2	Replicated Peaks	ENCSR111QAW	ENCFF237CIU	HYAL3	Peak_20944	chr3:50299677-50300177	134	5.56068	13.452	11.1301	153
SK-N-MC	neuroepithelioma cell line	ChIP-seq	H3K9ac	1,2	1_1, 2_2	Replicated Peaks	ENCSR111QAW	ENCFF237CIU	HYAL3	Peak_83809	chr3:50300242-50300473	24	2.11914	2.44027	0.67609	35
DLPFC	Homo sapiens dorsolateral prefrontal cortex tissue female adult (75 years)	ChIP-seq	H3K4me3	1	1_1	Peaks	ENCSR157EML	ENCFF880UBT	HYAL3	Peak_4883	chr3:50291506-50293243	338	22.2065	73.7233	70.1946	70.1946
DLPFC	Homo sapiens dorsolateral prefrontal cortex tissue female adult (75 years)	ChIP-seq	H3K4me3	1	1_1	Peaks	ENCSR157EML	ENCFF880UBT	HYAL3	Peak_3693	chr3:50298325-50299451	382	20.3276	83.4031	79.6833	906
DLPFC	Homo sapiens dorsolateral prefrontal cortex tissue female adult (75 years)	ChIP-seq	H3K4me3	1	1_1	Peaks	ENCSR157EML	ENCFF880UBT	HYAL3	Peak_9198	chr3:50299589-50300915	231	13.7073	50.5222	47.4527	269
DLPFC	Homo sapiens dorsolateral prefrontal cortex tissue female adult (75 years)	ChIP-seq	H3K27ac	1	1_2	Peaks	ENCSR016XBE	ENCFF461XED	HYAL3	Peak_87430	chr3:50291646-50292248	21	3.91566	5.48448	3.48875	179
DLPFC	Homo sapiens dorsolateral prefrontal cortex tissue female adult (75 years)	ChIP-seq	H3K27ac	1	1_2	Peaks	ENCSR016XBE	ENCFF461XED	HYAL3	Peak_7673	chr3:50292623-50293232	103	13.8411	29.0276	25.8831	208
DLPFC	Homo sapiens dorsolateral prefrontal cortex tissue female adult (75 years)	ChIP-seq	H3K27ac	1	1_2	Peaks	ENCSR016XBE	ENCFF461XED	HYAL3	Peak_154191	chr3:50293486-50293670	14	2.96997	3.28497	1.57017	106
DLPFC	Homo sapiens dorsolateral prefrontal cortex tissue female adult (75 years)	ChIP-seq	H3K27ac	1	1_2	Peaks	ENCSR016XBE	ENCFF461XED	HYAL3	Peak_7388	chr3:50298352-50299466	104	10.232	29.3896	26.2406	813
DLPFC	Homo sapiens dorsolateral prefrontal cortex tissue female adult (75 years)	ChIP-seq	H3K27ac	1	1_2	Peaks	ENCSR016XBE	ENCFF461XED	HYAL3	Peak_3727	chr3:50299571-50300880	152	15.5954	42.9991	39.4659	336
DLPFC	Homo sapiens dorsolateral prefrontal cortex tissue female adult (75 years)	ChIP-seq	H3K27ac	1	1_2	Peaks	ENCSR016XBE	ENCFF461XED	HYAL3	Peak_13182	chr3:50303096-50303931	74	10.7653	20.5631	17.7164	277
DLPFC	Homo sapiens dorsolateral prefrontal cortex tissue female adult (75 years)	ChIP-seq	H3K4me1	1	1_1	Peaks	ENCSR253JFN	ENCFF216FIO	HYAL3	Peak_146854	chr3:50291252-50291406	41	3.53854	4.33257	2.21135	124
DLPFC	Homo sapiens dorsolateral prefrontal cortex tissue female adult (75 years)	ChIP-seq	H3K4me1	1	1_1	Peaks	ENCSR253JFN	ENCFF216FIO	HYAL3	Peak_20932	chr3:50291444-50291857	124	6.05899	10.3107	7.17712	285
DLPFC	Homo sapiens dorsolateral prefrontal cortex tissue female adult (75 years)	ChIP-seq	H3K4me1	1	1_1	Peaks	ENCSR253JFN	ENCFF216FIO	HYAL3	Peak_5701	chr3:50292678-50293417	192	7.38479	15.2574	11.4649	348
DLPFC	Homo sapiens dorsolateral prefrontal cortex tissue female adult (75 years)	ChIP-seq	H3K4me1	1	1_1	Peaks	ENCSR253JFN	ENCFF216FIO	HYAL3	Peak_161982	chr3:50297871-50298203	38	3.56996	4.13653	2.06467	119
DLPFC	Homo sapiens dorsolateral prefrontal cortex tissue female adult (75 years)	ChIP-seq	H3K4me1	1	1_1	Peaks	ENCSR253JFN	ENCFF216FIO	HYAL3	Peak_39909	chr3:50298262-50298764	96	5.34784	8.38716	5.57436	365
DLPFC	Homo sapiens dorsolateral prefrontal cortex tissue female adult (75 years)	ChIP-seq	H3K4me1	1	1_1	Peaks	ENCSR253JFN	ENCFF216FIO	HYAL3	Peak_39910	chr3:50298815-50299038	96	5.34784	8.38716	5.57436	79
DLPFC	Homo sapiens dorsolateral prefrontal cortex tissue female adult (75 years)	ChIP-seq	H3K4me1	1	1_1	Peaks	ENCSR253JFN	ENCFF216FIO	HYAL3	Peak_73219	chr3:50299871-50300100	72	3.77099	6.56183	4.06145	110
DLPFC	Homo sapiens dorsolateral prefrontal cortex tissue female adult (75 years)	ChIP-seq	H3K4me1	1	1_1	Peaks	ENCSR253JFN	ENCFF216FIO	HYAL3	Peak_10424	chr3:50300251-50300958	157	4.97448	12.7692	9.31713	123
DLPFC	Homo sapiens dorsolateral prefrontal cortex tissue female adult (75 years)	ChIP-seq	H3K9me3	1	1_1	Peaks	ENCSR349III	ENCFF609RQS	HYAL3	None
DLPFC	Homo sapiens dorsolateral prefrontal cortex tissue female adult (75 years)	ChIP-seq	H3K9ac	1	1_1	Peaks	ENCSR448MML	ENCFF270IRU	HYAL3	Peak_8531	chr3:50291298-50292367	213	10.9027	33.8654	30.6343	615
DLPFC	Homo sapiens dorsolateral prefrontal cortex tissue female adult (75 years)	ChIP-seq	H3K9ac	1	1_1	Peaks	ENCSR448MML	ENCFF270IRU	HYAL3	Peak_1228	chr3:50292606-50293446	429	21.0678	67.5752	63.1495	219
DLPFC	Homo sapiens dorsolateral prefrontal cortex tissue female adult (75 years)	ChIP-seq	H3K9ac	1	1_1	Peaks	ENCSR448MML	ENCFF270IRU	HYAL3	Peak_113558	chr3:50297768-50298166	26	3.45374	4.52522	2.55436	293
DLPFC	Homo sapiens dorsolateral prefrontal cortex tissue female adult (75 years)	ChIP-seq	H3K9ac	1	1_1	Peaks	ENCSR448MML	ENCFF270IRU	HYAL3	Peak_1881	chr3:50298287-50299479	383	16.2272	60.3499	56.1874	951
DLPFC	Homo sapiens dorsolateral prefrontal cortex tissue female adult (75 years)	ChIP-seq	H3K9ac	1	1_1	Peaks	ENCSR448MML	ENCFF270IRU	HYAL3	Peak_6347	chr3:50299628-50300898	253	11.3249	39.9132	36.4807	263
DLPFC	Homo sapiens dorsolateral prefrontal cortex tissue female adult (75 years)	ChIP-seq	H3K36me3	1	1_1	Peaks	ENCSR629RJB	ENCFF188GVW	HYAL3	Peak_134650	chr3:50296870-50297044	63	3.64026	4.82153	2.70578	96
DLPFC	Homo sapiens dorsolateral prefrontal cortex tissue female adult (75 years)	ChIP-seq	H3K36me3	1	1_1	Peaks	ENCSR629RJB	ENCFF188GVW	HYAL3	Peak_43796	chr3:50297084-50297364	127	5.09636	8.25352	5.58135	145
TL	Temporal lobe tissue female adult 75 years	ChIP-seq	H3K9me3	1	1_1	Peaks	ENCSR405YYG	ENCFF042WDJ	HYAL3	None
TL	Temporal lobe tissue female adult 75 years	ChIP-seq	H3K4me3	1	1_1	Peaks	ENCSR477BHF	ENCFF788FGD	HYAL3	Peak_7135	chr3:50291352-50292488	274	19.9707	54.3225	51.0144	651
TL	Temporal lobe tissue female adult 75 years	ChIP-seq	H3K4me3	1	1_1	Peaks	ENCSR477BHF	ENCFF788FGD	HYAL3	Peak_8267	chr3:50292641-50293070	247	15.1384	49.0849	45.8955	154
TL	Temporal lobe tissue female adult 75 years	ChIP-seq	H3K4me3	1	1_1	Peaks	ENCSR477BHF	ENCFF788FGD	HYAL3	Peak_122	chr3:50298277-50299441	677	38.2704	134.134	128.469	905
TL	Temporal lobe tissue female adult 75 years	ChIP-seq	H3K4me3	1	1_1	Peaks	ENCSR477BHF	ENCFF788FGD	HYAL3	Peak_11104	chr3:50299613-50300839	195	13.1686	38.7138	35.7579	180
TL	Temporal lobe tissue female adult 75 years	ChIP-seq	H3K4me3	1	1_1	Peaks	ENCSR477BHF	ENCFF788FGD	HYAL3	Peak_62688	chr3:50301121-50301280	18	3.06916	3.62443	1.63853	129
TL	Temporal lobe tissue female adult 75 years	ChIP-seq	H3K4me1	1	1_1	Peaks	ENCSR479GJI	ENCFF289NQI	HYAL3	Peak_31063	chr3:50290669-50290995	124	5.74807	9.19518	6.38464	131
TL	Temporal lobe tissue female adult 75 years	ChIP-seq	H3K4me1	1	1_1	Peaks	ENCSR479GJI	ENCFF289NQI	HYAL3	Peak_24107	chr3:50291219-50292044	139	5.08732	10.0802	7.14521	229
TL	Temporal lobe tissue female adult 75 years	ChIP-seq	H3K4me1	1	1_1	Peaks	ENCSR479GJI	ENCFF289NQI	HYAL3	Peak_7864	chr3:50292682-50293490	208	6.86829	14.3881	10.8795	268
TL	Temporal lobe tissue female adult 75 years	ChIP-seq	H3K4me1	1	1_1	Peaks	ENCSR479GJI	ENCFF289NQI	HYAL3	Peak_87086	chr3:50298535-50298884	71	4.36005	5.86199	3.56238	113
TL	Temporal lobe tissue female adult 75 years	ChIP-seq	H3K4me1	1	1_1	Peaks	ENCSR479GJI	ENCFF289NQI	HYAL3	Peak_355	chr3:50299889-50301227	412	10.6652	26.9049	21.7767	615
TL	Temporal lobe tissue female adult 75 years	ChIP-seq	H3K27me3	1	1_1	Peaks	ENCSR569AGQ	ENCFF503FBT	HYAL3	None
TL	Temporal lobe tissue female adult 75 years	ChIP-seq	H3K27ac	1	1_2	Peaks	ENCSR608XIG	ENCFF923EGZ	HYAL3	Peak_2061	chr3:50292689-50293598	45	6.9347	14.9829	12.6029	253
TL	Temporal lobe tissue female adult 75 years	ChIP-seq	H3K27ac	1	1_2	Peaks	ENCSR608XIG	ENCFF923EGZ	HYAL3	Peak_2161	chr3:50298474-50300868	194	20.1774	68.4746	64.9425	1459
TL	Temporal lobe tissue female adult 75 years	ChIP-seq	H3K27ac	1	1_2	Peaks	ENCSR608XIG	ENCFF923EGZ	HYAL3	Peak_90329	chr3:50301059-50301418	16	3.56561	4.5039	2.69059	181
TL	Temporal lobe tissue female adult 75 years	ChIP-seq	H3K9ac	1	1_1	Peaks	ENCSR768DMK	ENCFF073IAW	HYAL3	Peak_53844	chr3:50290698-50290950	34	4.88336	6.47492	4.2505	159
TL	Temporal lobe tissue female adult 75 years	ChIP-seq	H3K9ac	1	1_1	Peaks	ENCSR768DMK	ENCFF073IAW	HYAL3	Peak_8312	chr3:50291308-50292374	185	14.2317	33.8453	30.5365	598
TL	Temporal lobe tissue female adult 75 years	ChIP-seq	H3K9ac	1	1_1	Peaks	ENCSR768DMK	ENCFF073IAW	HYAL3	Peak_8505	chr3:50292647-50293400	184	10.8438	33.5372	30.2493	121
TL	Temporal lobe tissue female adult 75 years	ChIP-seq	H3K9ac	1	1_1	Peaks	ENCSR768DMK	ENCFF073IAW	HYAL3	Peak_71596	chr3:50297462-50297661	26	3.94674	5.08049	2.95815	53
TL	Temporal lobe tissue female adult 75 years	ChIP-seq	H3K9ac	1	1_1	Peaks	ENCSR768DMK	ENCFF073IAW	HYAL3	Peak_586	chr3:50298230-50299398	401	23.9474	72.7241	67.8615	982
TL	Temporal lobe tissue female adult 75 years	ChIP-seq	H3K9ac	1	1_1	Peaks	ENCSR768DMK	ENCFF073IAW	HYAL3	Peak_4364	chr3:50299587-50300899	248	14.4965	45.1747	41.4591	244
HPC	Layer of Hippocampus	ChIP-seq	H3K4me3	1	1_1	Peaks	ENCSR418JIS	ENCFF597EDA	HYAL3	Peak_4522	chr3:50291481-50292501	314	18.4612	52.2759	48.5879	530
HPC	Layer of Hippocampus	ChIP-seq	H3K4me3	1	1_1	Peaks	ENCSR418JIS	ENCFF597EDA	HYAL3	Peak_2324	chr3:50298480-50299454	399	13.6549	66.2908	62.1889	654
HPC	Layer of Hippocampus	ChIP-seq	H3K4me3	1	1_1	Peaks	ENCSR418JIS	ENCFF597EDA	HYAL3	Peak_16367	chr3:50299552-50300772	116	6.83039	19.6848	16.9476	778
HPC	Layer of Hippocampus	ChIP-seq	H3K27ac	1	1_1	Peaks	ENCSR123HEE	ENCFF704LFU	HYAL3	Peak_11045	chr3:50291986-50293506	83	14.2262	29.6756	26.8436	848
HPC	Layer of Hippocampus	ChIP-seq	H3K27ac	1	1_1	Peaks	ENCSR123HEE	ENCFF704LFU	HYAL3	Peak_65445	chr3:50298295-50298535	21	4.83856	6.48381	4.46216	179
HPC	Layer of Hippocampus	ChIP-seq	H3K27ac	1	1_1	Peaks	ENCSR123HEE	ENCFF704LFU	HYAL3	Peak_4104	chr3:50298575-50300854	163	21.8332	59.5013	56.0738	1247
HPC	Layer of Hippocampus	ChIP-seq	H3K27me3	1	1_1	Peaks	ENCSR231NER	ENCFF231NER	HYAL3	None
HPC	Layer of Hippocampus	ChIP-seq	H3K4me1	1	1_1	Peaks	ENCSR638HSG	ENCFF854JUM	HYAL3	Peak_149749	chr3:50290809-50290972	36	3.61656	4.33257	2.26378	84
HPC	Layer of Hippocampus	ChIP-seq	H3K4me1	1	1_1	Peaks	ENCSR638HSG	ENCFF854JUM	HYAL3	Peak_11615	chr3:50291263-50292023	144	7.47182	13.6852	10.3609	560
HPC	Layer of Hippocampus	ChIP-seq	H3K4me1	1	1_1	Peaks	ENCSR638HSG	ENCFF854JUM	HYAL3	Peak_9406	chr3:50292646-50293194	155	7.71789	14.564	11.1302	183
HPC	Layer of Hippocampus	ChIP-seq	H3K4me1	1	1_1	Peaks	ENCSR638HSG	ENCFF854JUM	HYAL3	Peak_23682	chr3:50298195-50299062	111	6.49467	10.7842	7.81591	139
HPC	Layer of Hippocampus	ChIP-seq	H3K4me1	1	1_1	Peaks	ENCSR638HSG	ENCFF854JUM	HYAL3	Peak_32262	chr3:50299833-50300091	94	5.18821	9.37668	6.56084	119
HPC	Layer of Hippocampus	ChIP-seq	H3K4me1	1	1_1	Peaks	ENCSR638HSG	ENCFF854JUM	HYAL3	Peak_414	chr3:50300137-50300929	330	10.8063	29.683	24.6618	385
HPC	Layer of Hippocampus	ChIP-seq	H3K4me1	1	1_1	Peaks	ENCSR638HSG	ENCFF854JUM	HYAL3	Peak_113307	chr3:50301175-50301336	47	4.24328	5.24794	3.01762	35
HPC	Layer of Hippocampus	ChIP-seq	H3K36me3	1	1_1	Peaks	ENCSR286VMZ	ENCFF320REU	HYAL3	Peak_114227	chr3:50301077-50301211	56	3.98796	4.67128	2.41068	52
HPC	Layer of Hippocampus	ChIP-seq	H3K9me3	1	1_1	Peaks	ENCSR431FZZ	ENCFF143TLU	HYAL3	None
HPC	Layer of Hippocampus	ChIP-seq	H3K9ac	1	1_1	Peaks	ENCSR892RZN	ENCFF070JVE	HYAL3	Peak_17638	chr3:50291427-50292417	127	9.43406	20.4419	17.7276	444
HPC	Layer of Hippocampus	ChIP-seq	H3K9ac	1	1_1	Peaks	ENCSR892RZN	ENCFF070JVE	HYAL3	Peak_3251	chr3:50292468-50293685	348	17.9852	55.1256	51.2302	336
HPC	Layer of Hippocampus	ChIP-seq	H3K9ac	1	1_1	Peaks	ENCSR892RZN	ENCFF070JVE	HYAL3	Peak_3087	chr3:50298079-50299445	350	13.4866	55.4367	51.5134	1148
HPC	Layer of Hippocampus	ChIP-seq	H3K9ac	1	1_1	Peaks	ENCSR892RZN	ENCFF070JVE	HYAL3	Peak_7133	chr3:50299661-50300901	256	13.2098	40.6321	37.2493	262
HPC	Layer of Hippocampus	ChIP-seq	H3K9ac	1	1_1	Peaks	ENCSR892RZN	ENCFF070JVE	HYAL3	Peak_89480	chr3:50301112-50301312	30	3.89436	5.22188	3.18238	87

## Sheet: HYAL4
Cell	Biosample	Assay	Target	BioRep	TechRep	Output	Experiment	Accesssion	associated gene	Peak name	Location	Score	signalValue	pValue	qValue	peak
H1	Neuronal stem cell originated from H1	ChIP-seq	H3K4me1	1,2	1_1, 2_1	Replicated Peaks	ENCSR254NLC	ENCFF595SVX	HYAL4	None
H1	Neuronal stem cell originated from H17	ChIP-seq	H3K4me1	1,2	1_1, 2_1	Peaks	ENCSR506LVE	ENCFF028XMB	HYAL4	Peak_267272	chr7:123864762-123864869	61	3.37831	4.21436	2.20231	53
H1	Neuronal stem cell originated from H1	ChIP-seq	H3K4me2	1,2	1_1,1_2,2_1	Replicated Peaks	ENCSR5405HLL	ENCFF116RRI	HYAL4	Peak_15369	chr7:123877105-123877694	143	4.13566	14.3402	11.4754	160
H1	Neuronal stem cell originated from H1	ChIP-seq	H3K4me2	1	1_1	Peaks	ENCSR486GWT	ENCFF599DMI	HYAL4	Peak_74147	chr7:123862949-123863083	30	3.11928	3.67471	1.64542	70
H1	Neuronal stem cell originated from H1	ChIP-seq	H3K4me3	1	1_1	Replicated Peaks	ENCSR416CJP	ENCFF169CFX	HYAL4	None
H1	neural cell originated from H1	ChIP-seq	H3K4me3	1,2	1_1,1_2,2_1	Replicated Peaks	ENCSR608VNA	ENCFF033NCR	HYAL4	Peak_51588	chr7:123872033-123872428	47	2.32425	4.74411	3.01647	207
H1	neural cell originated from H1	ChIP-seq	H3K4me3	1,2	1_1,1_2,2_1	Replicated Peaks	ENCSR608VNA	ENCFF033NCR	HYAL4	Peak_33364	chr7:123877463-123877820	96	3.00612	9.6897	7.8656	191
H1	neural cell originated from H1	ChIP-seq	H3K4me3	1,2	1_1, 2_1	Replicated Peaks	ENCSR956CTX	ENCFF943ZAL	HYAL4	None
H1	Neuronal stem cell originated from H1	ChIP-seq	H3K4ac	1,2	1_1,2_1	Replicated Peaks	ENCSR476FBL	ENCFF184ITK	HYAL4	None
H1	neural cell originated from H1	ChIP-seq	H3K9me2	1,2	1_1, 2_1	Replicated Peaks	ENCSR397HSO	ENCFF024MWK	HYAL4	None
H1	neural cell originated from H1	ChIP-seq	H3K9me3	1,2	1_1,2_1	Replicated Peaks	ENCSR405NQJ	ENCFF449KUB	HYAL4	None
H1	Neuronal stem cell originated from H1	ChIP-seq	H3K9me3	1,2,3	1_1, 2_1, 3_1	Replicated Peaks	ENCSR391WDE	ENCFF287CZH	HYAL4	Peak_112826	chr7:123845963-123846173	64	6.40804	6.40804	4.07932	124
H1	neural cell originated from H1	ChIP-seq	H3K9ac	1,2	1_1, 2_1	Replicated Peaks	ENCSR531QHM	ENCFF310ZNC	HYAL4	Peak_23392	chr7:123876267-123876903	130	4.0122	13.0302	10.8797	397
H1	Neuronal stem cell originated from H1	ChIP-seq	H3K9ac	1	1_1	Peaks	ENCSR626UPW	ENCFF144VVI	HYAL4	None
H1	Neuronal stem cell originated from H1	ChIP-seq	H3K14ac	1	1_1	Peaks	ENCSR687EBF	ENCFF149ZNH	HYAL4	Peak_76229	chr7:123846958-123847148	133	4.22085	6.22878	3.32911	91
H1	Neuronal stem cell originated from H1	ChIP-seq	H3K18ac	1,2	1_1, 2_1	Replicated Peaks	ENCSR182XTG	ENCFF294VJY	HYAL4	None
H1	Neuronal stem cell originated from H1	ChIP-seq	H3K23ac	1,2	1_1,2_1	Replicated Peaks	ENCSR361LIU	ENCFF603HIY	HYAL4	None
H1	Neuronal stem cell originated from H1	ChIP-seq	H3K27ac	1,2	1_1,2_1	Replicated Peaks	ENCSR124VOE	ENCFF030OVB	HYAL4	Peak_6585	chr7:123875979-123878021	1000	15.956	107.884	104.964	717
H1	Neuronal stem cell originated from H1	ChIP-seq	H3K27ac	1,2,3	1_1, 2_1, 3_1	Replicated Peaks	ENCSR799SRL	ENCFF989CMY	HYAL4	None
H1	Neuronal stem cell originated from H1	ChIP-seq	H3K27ac	1	1_1	Peaks	ENCSR331CCW	ENCFF798LYM	HYAL4	None
H1	Neuronal stem cell originated from H1	ChIP-seq	H3K27ac	1	1_1	Peaks	ENCSR852DMC	ENCFF974LUW	HYAL4	None
H1	Neural cell originated from H1	ChIP-seq	H3K27me3	1,2	1_1, 2_1	Replicated Peaks	ENCSR654VRX	ENCFF104DEP	HYAL4	None
H1	Neuronal stem cell originated from H1	ChIP-seq	H3K27me3	1,2	1_1, 2_1	Replicated Peaks	ENCSR692CTK	ENCFF768JWN	HYAL4	None
H1	Neuronal stem cell originated from H1	ChIP-seq	H3K27me3	1,2	1_1, 2_1	Replicated Peaks	ENCSR694LBI	ENCFF143FMU	HYAL4	None
H1	Neuronal stem cell originated from H1	ChIP-seq	H3K36me3	1,2	1_1, 2_1	Replicated Peaks	ENCSR256ESY	ENCFF744ISK	HYAL4	None
H1	Neural cell originated from H1	ChIP-seq	H3K36me3	1,2	1_1, 2_1	Replicated Peaks	ENCSR714KGG	ENCFF787OKR	HYAL4	None
H1	Neuronal stem cell originated from H1	ChIP-seq	H3K36me3	1	1_1	Peaks	ENCSR874JLQ	ENCFF388XWV	HYAL4	Peak_269804	chr7:123857329-123857443	47	3.27097	3.73358	1.77017	85
H1	Neuronal stem cell originated from H1	ChIP-seq	H3K79me1	1	1_1	Peaks	ENCSR570POG	ENCFF892PVK	HYAL4	None
H1	Neuronal stem cell originated from H1	ChIP-seq	H4K8ac	1	1_1	Peaks	ENCSR277JAU	ENCFF081TZI	HYAL4	Peak_182913	chr7:123844875-123845009	55	2.92306	3.07615	0.94734	92
H1	Neuronal stem cell originated from H1	ChIP-seq	H4K8ac	1	1_1	Peaks	ENCSR277JAU	ENCFF081TZI	HYAL4	Peak_116493	chr7:123864517-123864731	101	3.15507	4.04498	1.48901	109
H1	Neuronal stem cell originated from H1	ChIP-seq	H4K8ac	1	1_1	Peaks	ENCSR277JAU	ENCFF081TZI	HYAL4	Peak_79094	chr7:123876805-123876985	129	3.78617	4.66055	1.83514	117
H1	neural cell originated from H1	ChIP-seq	H4K20me1	1,2	1_1, 2_1	Replicated Peaks	ENCSR958ZMM	ENCFF082FKW	HYAL4	None
H1	Neuronal stem cell originated from H1	ChIP-seq	H4K91ac	1	1_1	Peaks	ENCSR260CXF	ENCFF631KBX	HYAL4	None
H1	Neuronal stem cell originated from H1	ChIP-seq	H2AK5ac	1,2	1_1, 2_2	Replicated Peaks	ENCSR732NFR	ENCFF048RWC	HYAL4	None
H1	Neuronal stem cell originated from H1	ChIP-seq	H2BK120ac	1,2	1_1, 2_1	Replicated Peaks	ENCSR811NNT	ENCFF904WLF	HYAL4	None
H1	Neuronal stem cell originated from H1	ChIP-seq	H2BK12ac	1	1_1	Peaks	ENCSR940RIU	ENCFF718EED	HYAL4	Peak_80450	chr7:123846438-123846664	118	3.98327	5.36127	2.59119	115
H1	Neuronal stem cell originated from H1	ChIP-seq	H2BK12ac	1	1_1	Peaks	ENCSR940RIU	ENCFF718EED	HYAL4	Peak_221769	chr7:123846761-123846890	43	2.78829	3.01608	1.05311	78
H1	Neuronal stem cell originated from H1	ChIP-seq	H2BK12ac	1	1_1	Peaks	ENCSR940RIU	ENCFF718EED	HYAL4	Peak_218926	chr7:123862815-123863049	43	2.74369	3.07768	1.0678	58
H1	Neuronal stem cell originated from H1	ChIP-seq	H2BK15ac	1,2	1_1, 2_1	Replicated Peaks	ENCSR123JZO	ENCFF772JDP	HYAL4	None
H1	Neuronal stem cell originated from H1	ChIP-seq	H2BK5ac	1	1_1	Peaks	ENCSR651SVZ	ENCFF995COG	HYAL4	None
SK-N-SH	SK-N-SH (neuroblastoma cell line)	ChIP-seq	H3K9ac	1,2	1_1, 2_1	Replicated Peaks	ENCSR121INC	ENCFF389UIL	HYAL4	None
SK-N-SH	SK-N-SH (neuroblastoma cell line)	ChIP-seq	H3K9ac	1,2	1_1, 2_1	Replicated Peaks	ENCSR121INC	ENCFF389UIL	HYAL4	None
SK-N-SH	SK-N-SH (neuroblastoma cell line)	ChIP-seq	H3K79me2	1,2	1_1, 2_1	Replicated Peaks	ENCSR074TRC	ENCFF967BVX	HYAL4	None
SK-N-SH	SK-N-SH (neuroblastoma cell line)	ChIP-seq	H3K27ac	1,2	1_1, 2_1	Replicated Peaks	ENCSR000FCU	ENCFF889GQX	HYAL4	Peak_83263	chr7:123876667-123876916	58	4.04777	5.88938	4.16741	105
SK-N-SH	SK-N-SH (neuroblastoma cell line)	ChIP-seq	H3K27ac	1,2	1_1, 2_1	Replicated Peaks	ENCSR000FCU	ENCFF889GQX	HYAL4	Peak_79405	chr7:123877090-123877361	63	4.33152	6.35187	4.59616	120
SK-N-SH	SK-N-SH (neuroblastoma cell line)	ChIP-seq	H3K27ac	1,2	1_1, 2_1	Replicated Peaks	ENCSR564IGJ	ENCFF538EWF	HYAL4	None
SK-N-SH	SK-N-SH (neuroblastoma cell line)	ChIP-seq	H3K4me1	1,2	1_1, 2_1	Replicated Peaks	ENCSR000FCR	ENCFF684IQH	HYAL4	Peak_57899	chr7:123872419-123872844	109	5.45774	10.9285	8.75456	219
SK-N-SH	SK-N-SH (neuroblastoma cell line)	ChIP-seq	H3K4me1	1,2	1_1, 2_1	Replicated Peaks	ENCSR000FCR	ENCFF684IQH	HYAL4	Peak_15650	chr7:123876726-123877388	238	10.3919	23.8143	20.9641	164
SK-N-SH	SK-N-SH (neuroblastoma cell line)	ChIP-seq	H3K4me1	1,2	1_1, 2_1	Replicated Peaks	ENCSR661BMA	ENCFF402EGU	HYAL4	None
SK-N-SH	SK-N-SH (neuroblastoma cell line)	ChIP-seq	H3K36me3	1,2	1_1,2_1	Replicated Peaks	ENCSR000FCV	ENCFF840KER	HYAL4	None
SK-N-SH	SK-N-SH (neuroblastoma cell line)	ChIP-seq	H3K36me3	1,2	1_1, 2_1	Replicated Peaks	ENCSR978CNH	ENCFF765ISG	HYAL4	None
SK-N-SH	SK-N-SH (neuroblastoma cell line)	ChIP-seq	H3K9me3	1,2	1_1, 2_1	Replicated Peaks	ENCSR000FCT	ENCFF644GVK	HYAL4	None
SK-N-SH	SK-N-SH (neuroblastoma cell line)	ChIP-seq	H3K9me3	1,2	1_1, 2_1	Replicated Peaks	ENCSR657OGA	ENCFF483LQF	HYAL4	None
SK-N-SH	SK-N-SH (neuroblastoma cell line)	ChIP-seq	H3K4me3	1,2	1_1, 2_1	Replicated Peaks	ENCSR975GZA	ENCFF639PON	HYAL4	None
SK-N-SH	SK-N-SH (neuroblastoma cell line)	ChIP-seq	H3K4me3	1,2	1_1, 2_1	Replicated Peaks	ENCSR000FCS	ENCFF169BNL	HYAL4	None
SK-N-SH	SK-N-SH (neuroblastoma cell line)	ChIP-seq	H3K4me2	1,2	1_1, 2_1	Replicated Peaks	ENCSR791INM	ENCFF936UND	HYAL4	None
SK-N-SH	SK-N-SH (neuroblastoma cell line)	ChIP-seq	H4K20me1	1,2	1_1, 2_1	Replicated Peaks	ENCSR878HPJ	ENCFF127QRZ	HYAL4	None
SK-N-SH	SK-N-SH (neuroblastoma cell line)	ChIP-seq	H3K9me2	1,2	1_1, 2_1	Replicated Peaks	ENCSR423UOT	ENCFF877CHR	HYAL4	None
SK-N-SH	SK-N-SH (neuroblastoma cell line)	ChIP-seq	H3K27me3	1,2	1_1, 2_1	Replicated Peaks	ENCSR914QOK	ENCFF046EJA	HYAL4	None
SK-N-SH treated with 6uM all trans-retinoic acid for 48h	SK-N-SH (neuroblastoma cell line)	ChIP-seq	H3K36me3	1,2	1_1,2_1	Replicated Peaks	ENCSR000DXO	ENCFF389XAU	HYAL4	None
SK-N-SH treated with 6uM all trans-retinoic acid for 48h	SK-N-SH (neuroblastoma cell line)	ChIP-seq	H3K4me3	1,2	1_1,2_1	Replicated Peaks	ENCSR000DXR	ENCFF042PII	HYAL4	None
SK-N-SH treated with 6uM all trans-retinoic acid for 48h	SK-N-SH (neuroblastoma cell line)	ChIP-seq	H3K27me3	1,2	1_1, 2_1	Replicated Peaks	ENCSR000DXP	ENCFF848LKO	HYAL4	None
BE2C	BE2C	ChIP-seq	H3K4me3	1,2	1_1, 2_1	Replicated Peaks	ENCSR000DQB	ENCFF741QYL	HYAL4	Peak_31543	chr7:123872171-123872398	58	2.96359	5.86828	3.88832	148
BE2C	BE2C	ChIP-seq	H3K27me3	1,2	1_1, 2_1	Replicated Peaks	ENCSR780XZD	ENCFF146RLZ	HYAL4	None
BE2C	BE2C	ChIP-seq	H3K4me1	1,2	1_1, 2_1	Replicated Peaks	ENCSR874NDX	ENCFF241OHQ	HYAL4	None
BE2C	BE2C	ChIP-seq	H3K36me3	1,2	1_1, 2_1	Replicated Peaks	ENCSR114YOX	ENCFF715RXH	HYAL4	None
BE2C	BE2C	ChIP-seq	H3K9me3	1,2	1_1, 2_1	Replicated Peaks	ENCSR444YIP	ENCFF559CHM	HYAL4	None
HAc	Astrocyte of the cerebellum	ChIP-seq	H3K4me3	1,2	1_1, 2_1	Replicated Peaks	ENCSR000DSY	ENCFF536GTT	HYAL4	None
NHA	normal human astrocyte	ChIP-seq	H3K4me3	1,2	1_1, 2_1	Replicated Peaks	ENCSR000AOU	ENCFF872PPY	HYAL4	None
NHA	normal human astrocyte	ChIP-seq	H3K27ac	1,2	1_1, 2_1	Replicated Peaks	ENCSR000AOQ	ENCFF325PVU	HYAL4	None
NHA	normal human astrocyte	ChIP-seq	H3K27me3	1,2	1_1, 2_1	Replicated Peaks	ENCSR000AOR	ENCFF700TIG	HYAL4	None
NHA	normal human astrocyte	ChIP-seq	H3K4me1	1,2	1_1, 2_1	Replicated Peaks	ENCSR000AOT	ENCFF957YXD	HYAL4	None
NHA	normal human astrocyte	ChIP-seq	H3K36me3	1,2	1_1, 2_1	Replicated Peaks	ENCSR000AOs	ENCFF341BTX	HYAL4	None
NHA	normal human astrocyte	ChIP-seq	H3K9me3	1,3	1_1, 3_3	Replicated Peaks	ENCSR000AQR	ENCFF115NJP	HYAL4	None
NHA	normal human astrocyte	ChIP-seq	H3K9me3	1,2	1_1, 2_1	Replicated Peaks	ENCSR000ART	ENCFF102NLS	HYAL4	None
NHA	normal human astrocyte	ChIP-seq	H3K4me2	1,2	1_1, 2_1	Replicated Peaks	ENCSR000ARS	ENCFF223RHO	HYAL4	None
NHA	normal human astrocyte	ChIP-seq	H4k20me1	1,2	1_1, 2_1	Replicated Peaks	ENCSR000ARU	ENCFF509CYS	HYAL4	None
NHA	normal human astrocyte	ChIP-seq	H3k79me2	1,2	1_1, 2_1	Replicated Peaks	ENCSR000AQQ	ENCFF733JLY	HYAL4	None
SK-N-MC	neuroepithelioma cell line	ChIP-seq	H3K4me3	2,3	2_1, 3_1	Replicated Peaks	ENCSR287VPM	ENCFF556HYV	HYAL4	Peak_57542	chr7:123872144-123872672	49	2.66553	4.94366	3.15939	155
SK-N-MC	neuroepithelioma cell line	ChIP-seq	H3K4me3	1,2	1_1, 2_1	Replicated Peaks	ENCSR000DXL	ENCFF915HZJ	HYAL4	None
SK-N-MC	neuroepithelioma cell line	ChIP-seq	H3K27ac	1,2	1_1, 2_1	Replicated Peaks	ENCSR835MMN	ENCFF484NUO	HYAL4	None
SK-N-MC	neuroepithelioma cell line	ChIP-seq	H3K4me1	1,2	1_1, 2_1	Replicated Peaks	ENCSR152QRE	ENCFF295AAM	HYAL4	Peak_86418	chr7:123846457-123846854	68	3.64376	6.89926	5.01053	195
SK-N-MC	neuroepithelioma cell line	ChIP-seq	H3K4me1	1,2	1_1, 2_1	Replicated Peaks	ENCSR152QRE	ENCFF295AAM	HYAL4	Peak_81933	chr7:123865297-123865683	69	3.55665	6.98733	5.08342	184
SK-N-MC	neuroepithelioma cell line	ChIP-seq	H3K4me1	1,2	1_1, 2_1	Replicated Peaks	ENCSR152QRE	ENCFF295AAM	HYAL4	Peak_30117	chr7:123872041-123872802	125	4.96872	12.5655	10.0831	171
SK-N-MC	neuroepithelioma cell line	ChIP-seq	H3K36me3	1,2	1_1, 2_1	Replicated Peaks	ENCSR526PZM	ENCFF046ALR	HYAL4	None
SK-N-MC	neuroepithelioma cell line	ChIP-seq	H3K9me3	1,2	1_1, 2_1	Replicated Peaks	ENCSR679CHH	ENCFF885QJC	HYAL4	None
SK-N-MC	neuroepithelioma cell line	ChIP-seq	H3K9ac	1,2	1_1, 2_2	Replicated Peaks	ENCSR111QAW	ENCFF237CIU	HYAL4	None
DLPFC	Homo sapiens dorsolateral prefrontal cortex tissue female adult (75 years)	ChIP-seq	H3K4me3	1	1_1	Peaks	ENCSR157EML	ENCFF880UBT	HYAL4	None
DLPFC	Homo sapiens dorsolateral prefrontal cortex tissue female adult (75 years)	ChIP-seq	H3K27ac	1	1_2	Peaks	ENCSR016XBE	ENCFF461XED	HYAL4	None
DLPFC	Homo sapiens dorsolateral prefrontal cortex tissue female adult (75 years)	ChIP-seq	H3K4me1	1	1_1	Peaks	ENCSR253JFN	ENCFF216FIO	HYAL4	None
DLPFC	Homo sapiens dorsolateral prefrontal cortex tissue female adult (75 years)	ChIP-seq	H3K9me3	1	1_1	Peaks	ENCSR349III	ENCFF609RQS	HYAL4	None
DLPFC	Homo sapiens dorsolateral prefrontal cortex tissue female adult (75 years)	ChIP-seq	H3K9ac	1	1_1	Peaks	ENCSR448MML	ENCFF270IRU	HYAL4	None
DLPFC	Homo sapiens dorsolateral prefrontal cortex tissue female adult (75 years)	ChIP-seq	H3K36me3	1	1_1	Peaks	ENCSR629RJB	ENCFF188GVW	HYAL4	None
TL	Temporal lobe tissue female adult 75 years	ChIP-seq	H3K9me3	1	1_1	Peaks	ENCSR405YYG	ENCFF042WDJ	HYAL4	Peak_69130	chr7:123859898-123860119	69	3.34695	3.53609	1.08843	138
TL	Temporal lobe tissue female adult 75 years	ChIP-seq	H3K4me3	1	1_1	Peaks	ENCSR477BHF	ENCFF788FGD	HYAL4	None
TL	Temporal lobe tissue female adult 75 years	ChIP-seq	H3K4me1	1	1_1	Peaks	ENCSR479GJI	ENCFF289NQI	HYAL4	None
TL	Temporal lobe tissue female adult 75 years	ChIP-seq	H3K27me3	1	1_1	Peaks	ENCSR569AGQ	ENCFF503FBT	HYAL4	Peak_100952	chr7:123857886-123858045	50	3.13891	3.84783	1.06735	92
TL	Temporal lobe tissue female adult 75 years	ChIP-seq	H3K27ac	1	1_2	Peaks	ENCSR608XIG	ENCFF923EGZ	HYAL4	None
TL	Temporal lobe tissue female adult 75 years	ChIP-seq	H3K9ac	1	1_1	Peaks	ENCSR768DMK	ENCFF073IAW	HYAL4	None
HPC	Layer of Hippocampus	ChIP-seq	H3K4me3	1	1_1	Peaks	ENCSR418JIS	ENCFF597EDA	HYAL4	None
HPC	Layer of Hippocampus	ChIP-seq	H3K27ac	1	1_1	Peaks	ENCSR123HEE	ENCFF704LFU	HYAL4	None
HPC	Layer of Hippocampus	ChIP-seq	H3K27me3	1	1_1	Peaks	ENCSR231NER	ENCFF231NER	HYAL4	None
HPC	Layer of Hippocampus	ChIP-seq	H3K4me1	1	1_1	Peaks	ENCSR638HSG	ENCFF854JUM	HYAL4	Peak_131364	chr7:123872476-123872657	41	3.45115	4.79185	2.64531	120
HPC	Layer of Hippocampus	ChIP-seq	H3K36me3	1	1_1	Peaks	ENCSR286VMZ	ENCFF320REU	HYAL4	None
HPC	Layer of Hippocampus	ChIP-seq	H3K9me3	1	1_1	Peaks	ENCSR431FZZ	ENCFF143TLU	HYAL4	None
HPC	Layer of Hippocampus	ChIP-seq	H3K9ac	1	1_1	Peaks	ENCSR892RZN	ENCFF070JVE	HYAL4	None

## Sheet: HYAL5 SPAM1
Cell	Biosample	Assay	Target	BioRep	TechRep	Output	Experiment	Accesssion	associated gene	Peak name	Location	Score	signalValue	pValue	qValue	peak
H1	Neuronal stem cell originated from H1	ChIP-seq	H3K4me1	1,2	1_1, 2_1	Replicated Peaks	ENCSR254NLC	ENCFF595SVX	SPAM1	Peak_276758	chr7:123941244-123941427	25	2.23541	2.54672	0.88866	89
H1	Neuronal stem cell originated from H17	ChIP-seq	H3K4me1	1,2	1_1, 2_1	Peaks	ENCSR506LVE	ENCFF028XMB	SPAM1	Peak_355544	chr7:123958567-123958778	33	2.85348	3.0088	1.24457	31
H1	Neuronal stem cell originated from H17	ChIP-seq	H3K4me1	1,2	1_1, 2_1	Peaks	ENCSR506LVE	ENCFF028XMB	SPAM1	Peak_211018	chr7:123972631-123972730	75	3.78121	4.83618	2.68912	44
H1	Neuronal stem cell originated from H1	ChIP-seq	H3K4me2	1,2	1_1,1_2,2_1	Replicated Peaks	ENCSR5405HLL	ENCFF116RRI	SPAM1	None
H1	Neuronal stem cell originated from H1	ChIP-seq	H3K4me2	1	1_1	Peaks	ENCSR486GWT	ENCFF599DMI	SPAM1	None
H1	Neuronal stem cell originated from H1	ChIP-seq	H3K4me3	1	1_1	Replicated Peaks	ENCSR416CJP	ENCFF169CFX	SPAM1	None
H1	neural cell originated from H1	ChIP-seq	H3K4me3	1,2	1_1,1_2,2_1	Replicated Peaks	ENCSR608VNA	ENCFF033NCR	SPAM1	None
H1	neural cell originated from H1	ChIP-seq	H3K4me3	1,2	1_1, 2_1	Replicated Peaks	ENCSR956CTX	ENCFF943ZAL	SPAM1	None
H1	Neuronal stem cell originated from H1	ChIP-seq	H3K4ac	1,2	1_1,2_1	Replicated Peaks	ENCSR476FBL	ENCFF184ITK	SPAM1	None
H1	neural cell originated from H1	ChIP-seq	H3K9me2	1,2	1_1, 2_1	Replicated Peaks	ENCSR397HSO	ENCFF024MWK	SPAM1	None
H1	neural cell originated from H1	ChIP-seq	H3K9me3	1,2	1_1,2_1	Replicated Peaks	ENCSR405NQJ	ENCFF449KUB	SPAM1	None
H1	Neuronal stem cell originated from H1	ChIP-seq	H3K9me3	1,2,3	1_1, 2_1, 3_1	Replicated Peaks	ENCSR391WDE	ENCFF287CZH	SPAM1	None
H1	neural cell originated from H1	ChIP-seq	H3K9ac	1,2	1_1, 2_1	Replicated Peaks	ENCSR531QHM	ENCFF310ZNC	SPAM1	None
H1	Neuronal stem cell originated from H1	ChIP-seq	H3K9ac	1	1_1	Peaks	ENCSR626UPW	ENCFF144VVI	SPAM1	None
H1	Neuronal stem cell originated from H1	ChIP-seq	H3K14ac	1	1_1	Peaks	ENCSR687EBF	ENCFF149ZNH	SPAM1	None
H1	Neuronal stem cell originated from H1	ChIP-seq	H3K18ac	1,2	1_1, 2_1	Replicated Peaks	ENCSR182XTG	ENCFF294VJY	SPAM1	None
H1	Neuronal stem cell originated from H1	ChIP-seq	H3K23ac	1,2	1_1,2_1	Replicated Peaks	ENCSR361LIU	ENCFF603HIY	SPAM1	None
H1	Neuronal stem cell originated from H1	ChIP-seq	H3K27ac	1,2	1_1,2_1	Replicated Peaks	ENCSR124VOE	ENCFF030OVB	SPAM1	None
H1	Neuronal stem cell originated from H1	ChIP-seq	H3K27ac	1,2,3	1_1, 2_1, 3_1	Replicated Peaks	ENCSR799SRL	ENCFF989CMY	SPAM1	None
H1	Neuronal stem cell originated from H1	ChIP-seq	H3K27ac	1	1_1	Peaks	ENCSR331CCW	ENCFF798LYM	SPAM1	None
H1	Neuronal stem cell originated from H1	ChIP-seq	H3K27ac	1	1_1	Peaks	ENCSR852DMC	ENCFF974LUW	SPAM1	None
H1	Neural cell originated from H1	ChIP-seq	H3K27me3	1,2	1_1, 2_1	Replicated Peaks	ENCSR654VRX	ENCFF104DEP	SPAM1	None
H1	Neuronal stem cell originated from H1	ChIP-seq	H3K27me3	1,2	1_1, 2_1	Replicated Peaks	ENCSR692CTK	ENCFF768JWN	SPAM1	None
H1	Neuronal stem cell originated from H1	ChIP-seq	H3K27me3	1,2	1_1, 2_1	Replicated Peaks	ENCSR694LBI	ENCFF143FMU	SPAM1	None
H1	Neuronal stem cell originated from H1	ChIP-seq	H3K36me3	1,2	1_1, 2_1	Replicated Peaks	ENCSR256ESY	ENCFF744ISK	SPAM1	None
H1	Neural cell originated from H1	ChIP-seq	H3K36me3	1,2	1_1, 2_1	Replicated Peaks	ENCSR714KGG	ENCFF787OKR	SPAM1	None
H1	Neuronal stem cell originated from H1	ChIP-seq	H3K36me3	1	1_1	Peaks	ENCSR874JLQ	ENCFF388XWV	SPAM1	None
H1	Neuronal stem cell originated from H1	ChIP-seq	H3K79me1	1	1_1	Peaks	ENCSR570POG	ENCFF892PVK	SPAM1	Peak_193919	chr7:123932252-123932422	30	2.8052	2.93783	0.90652	82
H1	Neuronal stem cell originated from H1	ChIP-seq	H4K8ac	1	1_1	spa	ENCSR277JAU	ENCFF081TZI	SPAM1	None
H1	neural cell originated from H1	ChIP-seq	H4K20me1	1,2	1_1, 2_1	Replicated Peaks	ENCSR958ZMM	ENCFF082FKW	SPAM1	None
H1	Neuronal stem cell originated from H1	ChIP-seq	H4K91ac	1	1_1	Peaks	ENCSR260CXF	ENCFF631KBX	SPAM1	None
H1	Neuronal stem cell originated from H1	ChIP-seq	H2AK5ac	1,2	1_1, 2_2	Replicated Peaks	ENCSR732NFR	ENCFF048RWC	SPAM1	None
H1	Neuronal stem cell originated from H1	ChIP-seq	H2BK120ac	1,2	1_1, 2_1	Replicated Peaks	ENCSR811NNT	ENCFF904WLF	SPAM1	None
H1	Neuronal stem cell originated from H1	ChIP-seq	H2BK12ac	1	1_1	Peaks	ENCSR940RIU	ENCFF718EED	SPAM1	None
H1	Neuronal stem cell originated from H1	ChIP-seq	H2BK15ac	1,2	1_1, 2_1	Replicated Peaks	ENCSR123JZO	ENCFF772JDP	SPAM1	None
H1	Neuronal stem cell originated from H1	ChIP-seq	H2BK5ac	1	1_1	Peaks	ENCSR651SVZ	ENCFF995COG	SPAM1	Peak_250966	chr7:123925140-123925275	27	3.20539	3.5366	1.43002	91
SK-N-SH	SK-N-SH (neuroblastoma cell line)	ChIP-seq	H3K9ac	1,2	1_1, 2_1	Replicated Peaks	ENCSR121INC	ENCFF389UIL	SPAM1	None
SK-N-SH	SK-N-SH (neuroblastoma cell line)	ChIP-seq	H3K79me2	1,2	1_1, 2_1	Replicated Peaks	ENCSR074TRC	ENCFF967BVX	SPAM1	None
SK-N-SH	SK-N-SH (neuroblastoma cell line)	ChIP-seq	H3K27ac	1,2	1_1, 2_1	Replicated Peaks	ENCSR000FCU	ENCFF889GQX	SPAM1	None
SK-N-SH	SK-N-SH (neuroblastoma cell line)	ChIP-seq	H3K27ac	1,2	1_1, 2_1	Replicated Peaks	ENCSR564IGJ	ENCFF538EWF	SPAM1	None
SK-N-SH	SK-N-SH (neuroblastoma cell line)	ChIP-seq	H3K4me1	1,2	1_1, 2_1	Replicated Peaks	ENCSR000FCR	ENCFF684IQH	SPAM1	None
SK-N-SH	SK-N-SH (neuroblastoma cell line)	ChIP-seq	H3K4me1	1,2	1_1, 2_1	Replicated Peaks	ENCSR661BMA	ENCFF402EGU	SPAM1	None
SK-N-SH	SK-N-SH (neuroblastoma cell line)	ChIP-seq	H3K36me3	1,2	1_1,2_1	Replicated Peaks	ENCSR000FCV	ENCFF840KER	SPAM1	None
SK-N-SH	SK-N-SH (neuroblastoma cell line)	ChIP-seq	H3K36me3	1,2	1_1, 2_1	Replicated Peaks	ENCSR978CNH	ENCFF765ISG	SPAM1	None
SK-N-SH	SK-N-SH (neuroblastoma cell line)	ChIP-seq	H3K9me3	1,2	1_1, 2_1	Replicated Peaks	ENCSR000FCT	ENCFF644GVK	SPAM1	None
SK-N-SH	SK-N-SH (neuroblastoma cell line)	ChIP-seq	H3K9me3	1,2	1_1, 2_1	Replicated Peaks	ENCSR657OGA	ENCFF483LQF	SPAM1	None
SK-N-SH	SK-N-SH (neuroblastoma cell line)	ChIP-seq	H3K4me3	1,2	1_1, 2_1	Replicated Peaks	ENCSR975GZA	ENCFF639PON	SPAM1	None
SK-N-SH	SK-N-SH (neuroblastoma cell line)	ChIP-seq	H3K4me3	1,2	1_1, 2_1	Replicated Peaks	ENCSR000FCS	ENCFF169BNL	SPAM1	None
SK-N-SH	SK-N-SH (neuroblastoma cell line)	ChIP-seq	H3K4me2	1,2	1_1, 2_1	Replicated Peaks	ENCSR791INM	ENCFF936UND	SPAM1	None
SK-N-SH	SK-N-SH (neuroblastoma cell line)	ChIP-seq	H4K20me1	1,2	1_1, 2_1	Replicated Peaks	ENCSR878HPJ	ENCFF127QRZ	SPAM1	None
SK-N-SH	SK-N-SH (neuroblastoma cell line)	ChIP-seq	H3K9me2	1,2	1_1, 2_1	Replicated Peaks	ENCSR423UOT	ENCFF877CHR	SPAM1	None
SK-N-SH	SK-N-SH (neuroblastoma cell line)	ChIP-seq	H3K27me3	1,2	1_1, 2_1	Replicated Peaks	ENCSR914QOK	ENCFF046EJA	SPAM1	None
SK-N-SH treated with 6uM all trans-retinoic acid for 48h	SK-N-SH (neuroblastoma cell line)	ChIP-seq	H3K36me3	1,2	1_1,2_1	Replicated Peaks	ENCSR000DXO	ENCFF389XAU	SPAM1	None
SK-N-SH treated with 6uM all trans-retinoic acid for 48h	SK-N-SH (neuroblastoma cell line)	ChIP-seq	H3K4me3	1,2	1_1,2_1	Replicated Peaks	ENCSR000DXR	ENCFF042PII	SPAM1	None
SK-N-SH treated with 6uM all trans-retinoic acid for 48h	SK-N-SH (neuroblastoma cell line)	ChIP-seq	H3K27me3	1,2	1_1, 2_1	Replicated Peaks	ENCSR000DXP	ENCFF848LKO	SPAM1	None
BE2C	BE2C	ChIP-seq	H3K4me3	1,2	1_1, 2_1	Replicated Peaks	ENCSR000DQB	ENCFF741QYL	SPAM1	None
BE2C	BE2C	ChIP-seq	H3K27me3	1,2	1_1, 2_1	Replicated Peaks	ENCSR780XZD	ENCFF146RLZ	SPAM1	Peak_18863	chr7:123942266-123942515	61	2.88719	6.11929	3.73187	149
BE2C	BE2C	ChIP-seq	H3K27me3	1,2	1_1, 2_1	Replicated Peaks	ENCSR780XZD	ENCFF146RLZ	SPAM1	Peak_62313	chr7:123943219-123943535	33	2.20045	3.39531	1.36014	145
BE2C	BE2C	ChIP-seq	H3K4me1	1,2	1_1, 2_1	Replicated Peaks	ENCSR874NDX	ENCFF241OHQ	SPAM1	None
BE2C	BE2C	ChIP-seq	H3K36me3	1,2	1_1, 2_1	Replicated Peaks	ENCSR114YOX	ENCFF715RXH	SPAM1	None
BE2C	BE2C	ChIP-seq	H3K9me3	1,2	1_1, 2_1	Replicated Peaks	ENCSR444YIP	ENCFF559CHM	SPAM1	None
HAc	Astrocyte of the cerebellum	ChIP-seq	H3K4me3	1,2	1_1, 2_1	Replicated Peaks	ENCSR000DSY	ENCFF536GTT	SPAM1	None
NHA	normal human astrocyte	ChIP-seq	H3K4me3	1,2	1_1, 2_1	Replicated Peaks	ENCSR000AOU	ENCFF872PPY	SPAM1	None
NHA	normal human astrocyte	ChIP-seq	H3K27ac	1,2	1_1, 2_1	Replicated Peaks	ENCSR000AOQ	ENCFF325PVU	SPAM1	None
NHA	normal human astrocyte	ChIP-seq	H3K27me3	1,2	1_1, 2_1	Replicated Peaks	ENCSR000AOR	ENCFF700TIG	SPAM1	None
NHA	normal human astrocyte	ChIP-seq	H3K4me1	1,2	1_1, 2_1	Replicated Peaks	ENCSR000AOT	ENCFF957YXD	SPAM1	None
NHA	normal human astrocyte	ChIP-seq	H3K36me3	1,2	1_1, 2_1	Replicated Peaks	ENCSR000AOs	ENCFF341BTX	SPAM1	None
NHA	normal human astrocyte	ChIP-seq	H3K9me3	1,3	1_1, 3_3	Replicated Peaks	ENCSR000AQR	ENCFF115NJP	SPAM1	None
NHA	normal human astrocyte	ChIP-seq	H3K9me3	1,2	1_1, 2_1	Replicated Peaks	ENCSR000ART	ENCFF102NLS	SPAM1	None
NHA	normal human astrocyte	ChIP-seq	H3K4me2	1,2	1_1, 2_1	Replicated Peaks	ENCSR000ARS	ENCFF223RHO	SPAM1	Peak_72447	chr7:123961785-123962297	130	5.09954	13.0971	11.4041	243
NHA	normal human astrocyte	ChIP-seq	H4k20me1	1,2	1_1, 2_1	Replicated Peaks	ENCSR000ARU	ENCFF509CYS	SPAM1	None
NHA	normal human astrocyte	ChIP-seq	H3k79me2	1,2	1_1, 2_1	Replicated Peaks	ENCSR000AQQ	ENCFF733JLY	SPAM1	None
SK-N-MC	neuroepithelioma cell line	ChIP-seq	H3K4me3	2,3	2_1, 3_1	Replicated Peaks	ENCSR287VPM	ENCFF556HYV	SPAM1	Peak_27795	chr7:123961632-123962410	165	5.73075	16.5002	14.49	414
SK-N-MC	neuroepithelioma cell line	ChIP-seq	H3K4me3	1,2	1_1, 2_1	Replicated Peaks	ENCSR000DXL	ENCFF915HZJ	SPAM1	None
SK-N-MC	neuroepithelioma cell line	ChIP-seq	H3K27ac	1,2	1_1, 2_1	Replicated Peaks	ENCSR835MMN	ENCFF484NUO	SPAM1	Peak_31341	chr7:123961641-123962441	147	5.33578	14.7363	12.594	580
SK-N-MC	neuroepithelioma cell line	ChIP-seq	H3K4me1	1,2	1_1, 2_1	Replicated Peaks	ENCSR152QRE	ENCFF295AAM	SPAM1	Peak_132074	chr7:123944224-123944627	49	2.89935	4.94821	3.27674	268
SK-N-MC	neuroepithelioma cell line	ChIP-seq	H3K4me1	1,2	1_1, 2_1	Replicated Peaks	ENCSR152QRE	ENCFF295AAM	SPAM1	Peak_44437	chr7:123961748-123962838	103	4.34817	10.3031	8.05379	487
SK-N-MC	neuroepithelioma cell line	ChIP-seq	H3K36me3	1,2	1_1, 2_1	Replicated Peaks	ENCSR526PZM	ENCFF046ALR	SPAM1	None
SK-N-MC	neuroepithelioma cell line	ChIP-seq	H3K9me3	1,2	1_1, 2_1	Replicated Peaks	ENCSR679CHH	ENCFF885QJC	SPAM1	None
SK-N-MC	neuroepithelioma cell line	ChIP-seq	H3K9ac	1,2	1_1, 2_2	Replicated Peaks	ENCSR111QAW	ENCFF237CIU	SPAM1	None
DLPFC	Homo sapiens dorsolateral prefrontal cortex tissue female adult (75 years)	ChIP-seq	H3K4me3	1	1_1	Peaks	ENCSR157EML	ENCFF880UBT	SPAM1	None
DLPFC	Homo sapiens dorsolateral prefrontal cortex tissue female adult (75 years)	ChIP-seq	H3K27ac	1	1_2	Peaks	ENCSR016XBE	ENCFF461XED	SPAM1	None
DLPFC	Homo sapiens dorsolateral prefrontal cortex tissue female adult (75 years)	ChIP-seq	H3K4me1	1	1_1	Peaks	ENCSR253JFN	ENCFF216FIO	SPAM1	None
DLPFC	Homo sapiens dorsolateral prefrontal cortex tissue female adult (75 years)	ChIP-seq	H3K9me3	1	1_1	Peaks	ENCSR349III	ENCFF609RQS	SPAM1	None
DLPFC	Homo sapiens dorsolateral prefrontal cortex tissue female adult (75 years)	ChIP-seq	H3K9ac	1	1_1	Peaks	ENCSR448MML	ENCFF270IRU	SPAM1	None
DLPFC	Homo sapiens dorsolateral prefrontal cortex tissue female adult (75 years)	ChIP-seq	H3K36me3	1	1_1	Peaks	ENCSR629RJB	ENCFF188GVW	SPAM1	None
TL	Temporal lobe tissue female adult 75 years	ChIP-seq	H3K9me3	1	1_1	Peaks	ENCSR405YYG	ENCFF042WDJ	SPAM1	Peak_48858	chr7:123935138-123935294	86	3.59416	4.36787	1.45731	44
TL	Temporal lobe tissue female adult 75 years	ChIP-seq	H3K4me3	1	1_1	Peaks	ENCSR477BHF	ENCFF788FGD	SPAM1	None
TL	Temporal lobe tissue female adult 75 years	ChIP-seq	H3K4me1	1	1_1	Peaks	ENCSR479GJI	ENCFF289NQI	SPAM1	None
TL	Temporal lobe tissue female adult 75 years	ChIP-seq	H3K27me3	1	1_1	Peaks	ENCSR569AGQ	ENCFF503FBT	SPAM1	Peak_44681	chr7:123931969-123932259	85	3.66716	4.86408	2.04994	142
TL	Temporal lobe tissue female adult 75 years	ChIP-seq	H3K27ac	1	1_2	Peaks	ENCSR608XIG	ENCFF923EGZ	SPAM1	Peak_44681
TL	Temporal lobe tissue female adult 75 years	ChIP-seq	H3K9ac	1	1_1	Peaks	ENCSR768DMK	ENCFF073IAW	SPAM1	None
HPC	Layer of Hippocampus	ChIP-seq	H3K4me3	1	1_1	Peaks	ENCSR418JIS	ENCFF597EDA	SPAM1	None
HPC	Layer of Hippocampus	ChIP-seq	H3K27ac	1	1_1	Peaks	ENCSR123HEE	ENCFF704LFU	SPAM1	None
HPC	Layer of Hippocampus	ChIP-seq	H3K27me3	1	1_1	Peaks	ENCSR231NER	ENCFF231NER	SPAM1	None
HPC	Layer of Hippocampus	ChIP-seq	H3K4me1	1	1_1	Peaks	ENCSR638HSG	ENCFF854JUM	SPAM1	None
HPC	Layer of Hippocampus	ChIP-seq	H3K36me3	1	1_1	Peaks	ENCSR286VMZ	ENCFF320REU	SPAM1	Peak_100524	chr7:123953813-123953968	64	3.90575	5.08049	2.74514	56
HPC	Layer of Hippocampus	ChIP-seq	H3K9me3	1	1_1	Peaks	ENCSR431FZZ	ENCFF143TLU	SPAM1	Peak_63084	chr7:123934633-123934853	57	3.26939	3.87568	1.11952	90
HPC	Layer of Hippocampus	ChIP-seq	H3K9me3	1	1_1	Peaks	ENCSR431FZZ	ENCFF143TLU	SPAM1	Peak_57049	chr7:123961875-123962019	63	3.27052	4.04711	1.2728	68
HPC	Layer of Hippocampus	ChIP-seq	H3K9ac	1	1_1	Peaks	ENCSR892RZN	ENCFF070JVE	SPAM1	None
